# Supplementary material for: Genetic risk for neurodevelopmental disorders as a potential factor affecting antipsychotic responsiveness in schizophrenia: a postmortem brain study
Source: Front Psychiatry. 2026 Apr 27;17:1812198. doi: 10.3389/fpsyt.2026.1812198 (PMC13158216; doi:10.3389/fpsyt.2026.1812198)
Supplement: Supplementary file 1 [file DataSheet1.xlsx]

## Sheet: Supplementary Table 1
Supplementary Table S1. Demographic data of schizophrenia patients and controls used for genotyping and calculating polygenic risk score.
	schizophrenia	control	p-value
Number of samples	24	48
Sex			1a
Male	15	29
Female	9	19
Age at deathb	68.4±11.0	63.3±15.1	0.10c
a Fisher – Freeman – Halton exact test.
b Data are reported as mean ± standard deviation.
c Welch’s t test.

## Sheet: Supplementary Table 2
Supplementary Table S2. Summary Statistics of Differentially Expressed Genes.
gene	logFC	LR	PValue	FDR
CHRNB2	-0.800944	27.0198	2.01e-07	0.00306324
ZSCAN31	1.02571	19.8212	8.5e-06	0.0646732
ZNRD2	-0.575815	18.5564	1.65e-05	0.06909
TLR9	1.27847	18.1662	2.02e-05	0.06909
SVOP	-0.71153	17.9473	2.27e-05	0.06909
SLC27A4	-0.630423	17.474	2.91e-05	0.0738393
FAM167B	1.09047	16.4269	5.06e-05	0.101477
PHF2	0.507351	16.3245	5.34e-05	0.101477
GPR61	-0.950099	15.7088	7.39e-05	0.124862
SLC26A6	0.701426	15.4508	8.47e-05	0.126568
EIF3K	-0.514297	15.2978	9.18e-05	0.126568
LYAR	0.800789	15.1395	9.98e-05	0.126568
ADRA2B	0.84488	14.7599	0.000122102	0.137533
MUC3A	0.829619	14.692	0.000126584	0.137533
DIRAS1	-0.649882	14.2237	0.000162316	0.14497
GPCPD1	-0.722897	14.1485	0.000168933	0.14497
PRB2	1.06543	14.092	0.000174082	0.14497
TRAPPC12	-0.635642	14.0428	0.000178698	0.14497
CSDC2	-0.582522	13.8935	0.000193466	0.14497
ATP6V0E2	-0.607645	13.8145	0.000201773	0.14497
ZDHHC11	1.53072	13.7411	0.00020981	0.14497
MCHR1	-0.828063	13.7406	0.000209869	0.14497
GPR158	-0.517876	13.6589	0.000219204	0.14497
CGREF1	-0.682963	13.0816	0.000298216	0.167233
PRMT8	-0.766363	13.0749	0.000299285	0.167233
HK1	-0.64657	12.9666	0.000317094	0.167233
ZNF575	-0.665196	12.8299	0.000341122	0.167233
TFAP4	0.551423	12.7455	0.000356874	0.167233
CCNA2	0.781902	12.7161	0.00036252	0.167233
SLC5A3	0.805905	12.7145	0.000362838	0.167233
RHOD	0.835297	12.6979	0.000366071	0.167233
OSBPL10	-0.587917	12.5165	0.000403371	0.167233
KIF25	1.69214	12.4842	0.000410404	0.167233
MRPL37	-0.565709	12.4697	0.000413614	0.167233
STXBP5L	-0.471966	12.4475	0.000418543	0.167233
ARL9	0.789109	12.2813	0.000457517	0.167233
ITPA	-0.659923	12.2801	0.000457814	0.167233
CCDC102A	1.10899	12.2788	0.000458137	0.167233
LSMEM1	1.29236	12.2627	0.000462114	0.167233
CIRBP	-0.721896	12.2205	0.000472669	0.167233
GUCY2D	0.951998	12.1525	0.000490216	0.167233
RELL2	-0.705517	12.127	0.000496959	0.167233
MYO5B	-0.561568	12.0289	0.000523823	0.167233
PRKCQ	-1.09308	12.0222	0.000525714	0.167233
TJP3	1.02059	11.926	0.000553545	0.167233
TGFB3	1.18593	11.9208	0.000555099	0.167233
TAS1R3	1.04796	11.9161	0.000556521	0.167233
PRRG2	1.34757	11.9119	0.000557766	0.167233
PLET1	1.37273	11.8893	0.000564582	0.167233
KIF1C	1.114	11.8884	0.000564857	0.167233
DOCK1	0.831802	11.8709	0.000570182	0.167233
RNF112	-0.565831	11.8609	0.000573256	0.167233
STK3	0.819558	11.6945	0.000626868	0.167233
PTPRM	-0.741034	11.678	0.000632429	0.167233
TCAP	0.69084	11.6436	0.000644225	0.167233
STX1A	-0.631172	11.6383	0.000646085	0.167233
SLC25A11	-0.504978	11.6364	0.000646721	0.167233
CSPP1	0.746508	11.6215	0.000651941	0.167233
PLD3	-0.523588	11.6181	0.00065314	0.167233
RFTN2	0.675562	11.5755	0.000668256	0.167233
HSPB1	1.07182	11.5622	0.000673057	0.167233
ACTR1B	-0.583021	11.5372	0.000682188	0.167233
KLRC2	1.33154	11.5089	0.000692637	0.167233
DCAF8	-0.433512	11.4138	0.000728988	0.172044
G0S2	1.09994	11.3981	0.000735182	0.172044
FARSA	-0.582891	11.2881	0.000780068	0.178157
DNA2	0.862127	11.2459	0.000797973	0.178157
NHLH1	0.621298	11.2422	0.000799566	0.178157
HPS6	-0.633788	11.1277	0.000850493	0.178157
CLDN15	0.74667	11.121	0.000853543	0.178157
CNN2	0.653257	11.1168	0.000855479	0.178157
KCNMA1	0.702005	11.0305	0.000896234	0.178157
STX1B	-0.431959	11.0241	0.000899357	0.178157
SNRNP48	0.671453	11.0215	0.000900636	0.178157
COL4A4	0.711108	11.0008	0.000910738	0.178157
MAP4K4	1.02755	10.9775	0.000922239	0.178157
PHF24	-0.506485	10.9483	0.000936915	0.178157
GRIN3A	-0.578337	10.9396	0.00094129	0.178157
PTPRN2	-0.703802	10.9273	0.000947562	0.178157
SLC35B2	-0.676964	10.9241	0.00094923	0.178157
DHRS11	-0.880228	10.9161	0.000953306	0.178157
TMEM121B	-0.625892	10.8879	0.000967938	0.178157
ENO2	-0.643959	10.8799	0.00097213	0.178157
PLOD3	0.7536	10.8209	0.0010036	0.179713
PEX16	-0.482628	10.8197	0.00100425	0.179713
BCKDK	-0.625418	10.7863	0.00102252	0.180798
SLC7A4	-0.913518	10.7655	0.00103408	0.180798
ATP6V1B2	-0.527615	10.7418	0.00104742	0.181049
SMYD2	-0.668018	10.6401	0.00110662	0.189133
NSG2	-0.554228	10.5768	0.00114518	0.191064
ARPC4	-0.360197	10.5606	0.00115525	0.191064
SPTLC3	0.92173	10.5371	0.00117	0.191064
NUDT18	-0.835978	10.5063	0.00118969	0.191064
FOXJ1	1.46479	10.482	0.00120543	0.191064
ENDOG	-0.513517	10.4788	0.00120753	0.191064
NCALD	-0.832314	10.4653	0.0012164	0.191064
HACL1	-0.59745	10.4622	0.00121841	0.191064
CLSTN2	-0.721389	10.4026	0.00125837	0.192431
HIPK2	1.07989	10.3789	0.00127465	0.192431
GSTA4	-0.594617	10.3765	0.00127627	0.192431
FYCO1	0.650345	10.3744	0.00127773	0.192431
CDK11A	0.621659	10.3487	0.00129564	0.193215
FAM151B	1.02818	10.3074	0.00132498	0.194185
KANK2	0.639077	10.3037	0.00132767	0.194185
CATSPERG	0.902348	10.2712	0.0013512	0.195744
HSD11B2	0.841483	10.2438	0.00137146	0.196561
DCLK1	-0.744764	10.2138	0.00139397	0.196561
SPTBN2	-0.434878	10.1949	0.00140832	0.196561
LYRM9	-0.937112	10.1946	0.00140853	0.196561
CHCHD6	-0.782668	10.1643	0.00143183	0.197821
AKR1A1	-0.583049	10.1493	0.00144357	0.197821
TSHZ1	0.495004	10.1258	0.00146207	0.198568
PDGFRB	0.452693	10.0864	0.00149365	0.201061
STK38	0.512689	10.06	0.00151522	0.202175
TPBGL	-0.796754	10.0383	0.0015332	0.202796
CCDC188	-1.08056	9.95678	0.00160258	0.206322
MARCHF4	-0.50031	9.94853	0.00160978	0.206322
AUP1	0.358221	9.9291	0.00162686	0.206322
PTPN21	0.503596	9.92688	0.00162882	0.206322
DNPH1	-0.532752	9.90075	0.00165212	0.206322
UNC80	-0.505169	9.88433	0.00166693	0.206322
PTGES2	-0.528126	9.88241	0.00166866	0.206322
TRIM37	-0.515171	9.84098	0.00170666	0.206322
GAD2	-0.778757	9.84049	0.00170712	0.206322
RGS4	-0.566392	9.83642	0.0017109	0.206322
RHBDD2	-0.518437	9.82743	0.00171928	0.206322
MEX3A	0.672636	9.80663	0.00173883	0.206322
TAF3	0.602567	9.80463	0.00174073	0.206322
MELTF	-0.514526	9.76944	0.00177437	0.206322
TMEM86A	-0.547317	9.75668	0.00178672	0.206322
FLCN	0.675453	9.74289	0.00180018	0.206322
GPD1	-1.0403	9.73701	0.00180595	0.206322
CCDC117	0.530718	9.71862	0.0018241	0.206322
GDA	-0.665807	9.69205	0.00185067	0.206322
VAMP2	-0.435955	9.67768	0.0018652	0.206322
RAB4B	-0.387339	9.65224	0.00189121	0.206322
NME1	-0.429023	9.65125	0.00189223	0.206322
EGFL8	0.490773	9.64703	0.00189658	0.206322
NPTXR	-0.506295	9.64529	0.00189838	0.206322
APEH	-0.564167	9.64473	0.00189896	0.206322
MRPS18A	-0.522792	9.61553	0.00192939	0.208142
FAM131A	-0.471975	9.52429	0.0020277	0.214107
CHORDC1	0.897691	9.5073	0.00204656	0.214107
PELI3	-0.615898	9.50236	0.00205208	0.214107
SV2A	-0.362622	9.48865	0.00206746	0.214107
PNOC	-1.35789	9.4838	0.00207295	0.214107
EPHA10	-0.564223	9.47961	0.00207768	0.214107
PTPRN	-0.78489	9.4499	0.00211161	0.214107
FOXN3	0.352911	9.44938	0.0021122	0.214107
LRRC73	-0.639499	9.43191	0.00213242	0.214107
ATP13A2	-0.536768	9.42842	0.00213648	0.214107
MCM7	0.859642	9.42581	0.00213952	0.214107
MEPE	-1.25252	9.38783	0.00218431	0.21716
PTPRT	-0.397764	9.35863	0.00221938	0.218775
EXD3	-0.524513	9.35044	0.00222932	0.218775
P3H1	0.644369	9.27236	0.00232637	0.226836
PRSS50	0.649098	9.21987	0.00239403	0.227253
ATP6V0D1	-0.71751	9.21072	0.00240602	0.227253
LEF1	0.565491	9.19754	0.00242341	0.227253
CEND1	-0.464184	9.19193	0.00243084	0.227253
PAIP2B	1.09015	9.17852	0.00244872	0.227253
WDR46	-0.62354	9.14726	0.00249091	0.227253
HSPA1A	1.40999	9.13513	0.00250747	0.227253
CYP1B1	0.848542	9.13311	0.00251024	0.227253
INPP5J	-0.689641	9.12584	0.00252024	0.227253
NECAB3	-0.531848	9.121	0.00252692	0.227253
CPNE6	-0.647194	9.1193	0.00252927	0.227253
AAGAB	-0.601803	9.11694	0.00253253	0.227253
NDUFA11	-0.429342	9.10843	0.00254434	0.227253
RNF31	-0.448083	9.101	0.0025547	0.227253
DYNC1I1	-0.713854	9.09096	0.00256877	0.227253
RPP40	-0.774243	9.0903	0.00256968	0.227253
SYT2	-0.851069	9.07262	0.00259466	0.228135
ANKRD40	0.767983	9.04668	0.00263172	0.229017
TSPAN1	0.983758	9.04454	0.0026348	0.229017
SCAMP5	-0.508498	9.01741	0.0026742	0.229824
SMAP2	-0.522236	9.01734	0.0026743	0.229824
SEZ6	-0.461347	8.96695	0.00274908	0.232607
SCN8A	-0.389107	8.9411	0.00278824	0.232607
DMAC1	-0.507856	8.92862	0.00280736	0.232607
GNG3	-0.567898	8.92019	0.00282035	0.232607
CHCHD5	-0.617358	8.90915	0.00283745	0.232607
SLC7A8	-0.420023	8.90444	0.00284477	0.232607
GSDMB	0.671284	8.8674	0.00290308	0.232607
MRPL17	-0.362181	8.85284	0.00292633	0.232607
FAM193A	0.517223	8.84008	0.00294686	0.232607
ATP6V1A	-0.467399	8.83289	0.00295849	0.232607
SMIM12	-0.422201	8.82965	0.00296375	0.232607
BEND5	-0.508664	8.81712	0.00298417	0.232607
FOXD4L1	0.99753	8.81244	0.00299183	0.232607
TPI1	-0.620425	8.80336	0.00300676	0.232607
ARHGAP17	0.612726	8.78384	0.00303911	0.232607
ROGDI	-0.45033	8.76995	0.00306233	0.232607
TSPYL5	-0.40275	8.74371	0.00310672	0.232607
CES2	-0.441023	8.74349	0.00310709	0.232607
KIAA0513	-0.365788	8.74136	0.00311073	0.232607
AXIN1	0.429159	8.73856	0.0031155	0.232607
NRN1	-0.620884	8.72804	0.00313353	0.232607
HERC6	-0.593629	8.7106	0.00316364	0.232607
CACNB1	-0.397566	8.70152	0.00317945	0.232607
MXI1	0.353772	8.69597	0.00318915	0.232607
APBB3	-0.504049	8.68346	0.0032111	0.232607
NEFL	-0.60907	8.68283	0.00321222	0.232607
MSANTD2	0.564877	8.67905	0.00321889	0.232607
VSTM5	-0.626698	8.67638	0.0032236	0.232607
KCNS2	-0.639713	8.66983	0.00323521	0.232607
DNAJC5	-0.456427	8.66823	0.00323805	0.232607
FGD6	0.503918	8.63642	0.00329509	0.232607
TAF4	0.421392	8.6294	0.0033078	0.232607
GPI	-0.328505	8.62868	0.00330912	0.232607
SUMF2	-0.446169	8.6225	0.00332035	0.232607
SYT11	-0.744561	8.61997	0.00332498	0.232607
SYN2	-0.533459	8.61206	0.00333944	0.232607
GLIS1	0.795036	8.60719	0.00334838	0.232607
LPAR1	1.31518	8.575	0.00340811	0.232607
NPIPB11	0.697324	8.57318	0.00341152	0.232607
GTF2H1	-0.551513	8.54533	0.0034641	0.232607
MAB21L4	0.680427	8.5452	0.00346435	0.232607
GALNT17	-0.418743	8.54346	0.00346767	0.232607
COL5A1	0.654373	8.53873	0.00347668	0.232607
GALM	0.608259	8.53319	0.00348727	0.232607
CNIH3	-1.01312	8.52874	0.00349582	0.232607
HSP90AA1	0.517644	8.52701	0.00349914	0.232607
PCP4L1	-0.713444	8.52297	0.00350691	0.232607
KLHDC3	-0.360006	8.51875	0.00351507	0.232607
H1-2	0.637112	8.5112	0.00352966	0.232607
ZGLP1	0.466633	8.50885	0.00353423	0.232607
FJX1	-0.730072	8.50732	0.0035372	0.232607
TM7SF2	-0.435419	8.50408	0.00354352	0.232607
CLTA	-0.498846	8.48443	0.00358199	0.232607
ZNF547	0.442252	8.47205	0.00360644	0.232607
CFAP53	0.629777	8.46334	0.00362375	0.232607
BSCL2	-0.449445	8.46288	0.00362467	0.232607
EGFLAM	0.779161	8.45407	0.00364228	0.232607
EPHB6	-0.406174	8.44453	0.00366144	0.232607
MAP4	-0.478014	8.44417	0.00366215	0.232607
ID3	0.740644	8.43834	0.00367392	0.232607
CLASRP	0.361309	8.4324	0.00368594	0.232607
CZIB	-0.470852	8.40784	0.00373607	0.232607
PPL	-0.627905	8.40046	0.00375127	0.232607
NPIPA8	0.790383	8.38955	0.00377384	0.232607
SIRT1	0.467359	8.38362	0.00378618	0.232607
SLC8A3	-0.698573	8.3788	0.00379622	0.232607
C1orf122	-0.35457	8.37195	0.00381056	0.232607
SPR	0.709093	8.36425	0.00382674	0.232607
MAML2	0.569849	8.36037	0.00383493	0.232607
SLC26A1	-0.949143	8.35863	0.00383861	0.232607
BICDL2	-1.11468	8.34802	0.00386108	0.232607
FSTL4	-0.486503	8.34577	0.00386586	0.232607
GNRH1	0.736321	8.33543	0.00388793	0.232607
KCNK4	-0.624994	8.33442	0.0038901	0.232607
ANKRD39	-0.497715	8.33239	0.00389443	0.232607
REP15	0.847144	8.33196	0.00389537	0.232607
AP2S1	-0.469473	8.30822	0.0039466	0.232607
KIF17	-0.485294	8.29139	0.00398336	0.232607
NPIPB2	0.726851	8.28669	0.00399368	0.232607
ADAM11	-0.433993	8.28544	0.00399642	0.232607
BLVRA	-0.590017	8.27333	0.00402317	0.232607
CYB561D2	-0.605286	8.27286	0.0040242	0.232607
ZDHHC11B	0.783786	8.27278	0.00402438	0.232607
TRAPPC6B	-0.45454	8.2716	0.00402699	0.232607
ZNF208	0.923679	8.27114	0.00402802	0.232607
CASQ1	-0.735343	8.2693	0.0040321	0.232607
CRYM	-0.773138	8.26706	0.00403709	0.232607
SPRYD3	-0.598238	8.24681	0.00408237	0.234328
CADM3	-0.524395	8.22245	0.00413752	0.235897
PNMA2	-0.390626	8.21155	0.00416247	0.235897
MAFK	0.646286	8.21019	0.00416559	0.235897
IL15	0.562022	8.20751	0.00417174	0.235897
GKAP1	0.517929	8.19763	0.00419452	0.236307
UBXN10	-0.607411	8.18717	0.00421878	0.236796
KLRC4-KLRK1	0.821313	8.17399	0.00424954	0.237646
PARP14	0.630375	8.16078	0.00428059	0.238506
PRPF38B	0.68813	8.13051	0.00435266	0.241636
XKR8	0.485372	8.11691	0.00438541	0.242569
NTN4	-0.602414	8.08899	0.00445351	0.244219
CMTM2	0.821725	8.08568	0.00446164	0.244219
RAB3C	-0.586005	8.07714	0.00448273	0.244219
CAMK1	-0.389535	8.07696	0.00448315	0.244219
DUSP19	0.601123	8.07197	0.00449553	0.244219
DCTN1	-0.539737	8.06035	0.00452446	0.244916
SLC15A5	0.878065	8.03645	0.00458453	0.246899
TRAPPC4	-0.635432	8.01793	0.00463164	0.246899
PCDHGC5	-0.510651	8.01437	0.00464076	0.246899
RIT2	-0.692924	8.00757	0.00465821	0.246899
TFCP2L1	0.932227	8.0032	0.00466948	0.246899
GPAA1	-0.558622	7.9921	0.00469818	0.246899
TSTD1	-0.695962	7.99138	0.00470007	0.246899
ATIC	-0.417251	7.98915	0.00470584	0.246899
NIPSNAP1	-0.633594	7.98865	0.00470716	0.246899
KLRC3	0.861129	7.97968	0.00473052	0.247271
AP1B1	-0.387804	7.9708	0.00475378	0.247636
TLN2	-0.38953	7.9499	0.004809	0.249657
NQO1	0.819587	7.92201	0.00488369	0.252478
SCN4B	-0.717656	7.91727	0.00489652	0.252478
TMEM141	-0.459525	7.89695	0.00495183	0.254322
MRPS18C	-0.506042	7.88405	0.00498726	0.254322
LRP2	0.889808	7.87839	0.00500291	0.254322
ATP1A3	-0.562892	7.87377	0.00501569	0.254322
SLC16A5	1.21827	7.86894	0.00502912	0.254322
MEOX2	0.762102	7.86768	0.00503261	0.254322
SLC6A17	-0.575434	7.85203	0.00507637	0.254914
FAM163B	-0.524598	7.85151	0.00507784	0.254914
SCN2B	-0.521201	7.83946	0.00511177	0.255774
TICAM2	0.630735	7.81439	0.00518319	0.256223
LY75-CD302	0.542052	7.81318	0.00518666	0.256223
NDUFB2	-0.501038	7.813	0.00518717	0.256223
PLEKHB2	-0.337276	7.81267	0.00518813	0.256223
TBC1D9	-0.464594	7.80344	0.0052147	0.256701
COX7A2	-0.504596	7.77987	0.00528316	0.257352
SLC26A3	0.951488	7.77942	0.00528449	0.257352
PRELP	0.498778	7.77024	0.0053114	0.257352
RNASEK	-0.427643	7.76617	0.00532338	0.257352
TRPV6	-0.607925	7.7607	0.00533952	0.257352
HEBP2	0.393059	7.76024	0.0053409	0.257352
DMTN	-0.580097	7.75839	0.00534635	0.257352
CLK3	0.369785	7.7456	0.00538434	0.2581
LRRC20	-0.587351	7.72341	0.00545093	0.2581
KCNJ2	0.741582	7.71809	0.00546701	0.2581
PIN1	-0.529824	7.71745	0.00546897	0.2581
ATP6V1G2	-0.564222	7.71661	0.00547149	0.2581
LATS2	0.805296	7.71412	0.00547906	0.2581
AMPH	-0.761258	7.71359	0.00548066	0.2581
TYRP1	-0.642134	7.70568	0.00550474	0.258434
SLC25A17	-0.617967	7.68966	0.00555382	0.259936
PYGB	-0.476085	7.67614	0.00559557	0.260302
COPS7A	-0.643879	7.67604	0.00559588	0.260302
ZNF609	0.367971	7.66265	0.00563757	0.260524
ST3GAL3	-0.605598	7.65976	0.00564661	0.260524
PNMA8B	-0.524931	7.65803	0.00565203	0.260524
PPP2R1A	-0.35684	7.6461	0.00568952	0.26146
TOMM20	-0.466574	7.63401	0.00572779	0.262426
PPP4R2	0.513837	7.61747	0.00578055	0.262887
SIX1	1.09439	7.61543	0.0057871	0.262887
BCCIP	0.476792	7.61322	0.00579418	0.262887
SOWAHB	-0.71106	7.60588	0.00581781	0.262887
LNP1	-0.57099	7.60174	0.00583119	0.262887
KCNAB2	-0.471465	7.58697	0.00587916	0.262887
NAT8L	-0.51616	7.58399	0.00588888	0.262887
TOPORS	0.530476	7.58368	0.00588991	0.262887
TIMM13	-0.34094	7.58261	0.0058934	0.262887
MORN1	-0.609217	7.57023	0.00593403	0.263166
TWF2	-0.367073	7.57016	0.00593425	0.263166
ESYT1	-0.502103	7.53692	0.00604472	0.266581
PPIA	-0.34207	7.53645	0.0060463	0.266581
CBLN3	0.487226	7.5247	0.00608586	0.266765
GPR4	0.736649	7.52455	0.00608639	0.266765
UQCRC1	-0.476823	7.51961	0.0061031	0.266765
ADHFE1	-0.573441	7.50801	0.00614254	0.267411
TIMM10	-0.38243	7.50493	0.00615304	0.267411
MTG1	-0.343369	7.49975	0.00617074	0.267416
PSMA6	-0.50835	7.48862	0.00620902	0.268
GOLGA6L7	1.41139	7.47818	0.00624512	0.268
INSM2	-0.673566	7.47128	0.00626909	0.268
RASL11B	-0.547134	7.4705	0.00627182	0.268
TPT1	0.375532	7.45552	0.00632423	0.268
TTC19	-0.540374	7.44818	0.00635008	0.268
LYNX1	-0.540177	7.44767	0.00635188	0.268
ARF3	-0.435966	7.44434	0.00636362	0.268
TGM1	0.588145	7.44251	0.00637009	0.268
KCNQ3	-0.396661	7.43778	0.00638688	0.268
TAFA2	-0.560717	7.43166	0.00640861	0.268
SERPINF1	-0.573399	7.42657	0.00642676	0.268
USP5	-0.58095	7.42606	0.00642858	0.268
YWHAZ	-0.407279	7.42176	0.00644397	0.268
CHAD	0.688031	7.41771	0.00645849	0.268
CYFIP2	-0.347443	7.41209	0.00647872	0.268
C2orf80	-0.680155	7.41069	0.00648373	0.268
KIFAP3	-0.39794	7.39909	0.00652568	0.268269
ZBED6	0.826091	7.39813	0.00652918	0.268269
FAT4	0.630783	7.39293	0.00654808	0.268269
PRKAR1B	-0.410453	7.38944	0.00656079	0.268269
ATP5F1A	-0.363694	7.37775	0.00660358	0.2683
SPRN	-0.464113	7.37248	0.00662294	0.2683
NMNAT2	-0.556594	7.36043	0.00666747	0.2683
SULT1C4	0.565328	7.34739	0.00671602	0.2683
NSF	-0.7509	7.34611	0.00672082	0.2683
PYM1	-0.406794	7.34158	0.00673775	0.2683
CCDC154	0.622494	7.34146	0.00673822	0.2683
AP2M1	-0.532758	7.33662	0.00675638	0.2683
SYT4	-0.549653	7.32707	0.00679235	0.2683
POLR2E	-0.404394	7.32585	0.006797	0.2683
PNMA8A	-0.515126	7.32583	0.00679705	0.2683
HR	-0.57591	7.32536	0.00679882	0.2683
CECR2	0.585689	7.3223	0.00681042	0.2683
BCAP29	-0.596852	7.31335	0.0068444	0.2683
FOXI2	0.675977	7.31069	0.00685455	0.2683
DTD1	-0.425765	7.31021	0.00685638	0.2683
RESF1	0.502262	7.29534	0.00691338	0.2683
GFUS	-0.417342	7.28981	0.00693469	0.2683
GRHPR	-0.464279	7.28978	0.00693479	0.2683
GABRD	-0.523723	7.28047	0.00697085	0.2683
UCP3	0.583659	7.27431	0.00699476	0.2683
SNCG	-0.499158	7.27186	0.00700432	0.2683
SLC16A11	-0.81122	7.27105	0.00700748	0.2683
FCRLB	-0.698168	7.2702	0.00701081	0.2683
AMPD2	-0.425802	7.26968	0.00701283	0.2683
SERPINH1	1.00107	7.26748	0.00702143	0.2683
TLE4	0.695113	7.26271	0.00704009	0.2683
SETSIP	0.898296	7.2588	0.00705542	0.2683
ANXA6	-0.751365	7.24157	0.00712346	0.270107
INA	-0.405213	7.2378	0.00713844	0.270107
GIPC1	-0.352638	7.21513	0.00722914	0.27286
TACC2	-0.62294	7.20493	0.00727035	0.273736
SLC32A1	-1.15877	7.18787	0.00733982	0.274275
DPM2	-0.426139	7.18703	0.00734324	0.274275
MPND	-0.475524	7.18488	0.00735206	0.274275
SULT4A1	-0.427726	7.17265	0.00740234	0.274275
ATP2B2	-0.343177	7.1691	0.00741698	0.274275
TMEM14B	-0.561067	7.16692	0.00742603	0.274275
MSH4	0.90399	7.16068	0.00745189	0.274275
BBX	0.554607	7.15475	0.00747655	0.274275
HDAC3	-0.480243	7.15359	0.00748143	0.274275
TRIM13	0.428498	7.13471	0.00756059	0.274275
RAB6B	-0.476733	7.13295	0.00756801	0.274275
PKP4	0.727299	7.13188	0.00757252	0.274275
SPTAN1	-0.374636	7.11938	0.00762552	0.274275
MTURN	0.830355	7.11633	0.00763848	0.274275
COL11A2	-0.547613	7.11189	0.00765744	0.274275
SLC29A1	-0.621364	7.10929	0.00766855	0.274275
ZNF503	0.377739	7.10621	0.00768176	0.274275
SLC30A9	-0.333945	7.10581	0.00768344	0.274275
PPP1R2	-0.517784	7.10286	0.00769608	0.274275
NUAK1	-0.427811	7.09358	0.00773605	0.274275
NDUFB5	-0.305205	7.09068	0.00774859	0.274275
ACTL6B	-0.42321	7.0831	0.00778144	0.274275
TMEM39A	0.554585	7.08189	0.00778669	0.274275
AP3M2	-0.418553	7.07558	0.00781413	0.274275
GALNT6	0.684825	7.07413	0.00782049	0.274275
NAPA	-0.334184	7.07275	0.00782649	0.274275
SLPI	1.35177	7.06685	0.00785232	0.274275
NBPF14	0.440897	7.05913	0.00788625	0.274275
LRRK1	0.515563	7.05203	0.00791753	0.274275
FXYD6	-0.45873	7.04573	0.00794546	0.274275
MAN1B1	-0.388937	7.03777	0.00798085	0.274275
TMC6	0.548662	7.03594	0.00798897	0.274275
TMPRSS11E	0.956122	7.03137	0.00800941	0.274275
MAP3K20	0.443697	7.02937	0.00801836	0.274275
ADGRB2	-0.374587	7.01962	0.00806213	0.274275
COX8A	-0.37721	7.01933	0.00806345	0.274275
QTRT2	0.655648	7.01606	0.00807816	0.274275
GRIK2	-0.47484	7.01167	0.008098	0.274275
NUDT14	-0.468249	7.01135	0.00809948	0.274275
PCP4	-0.604166	7.0066	0.00812096	0.274275
MUC15	0.905651	7.00325	0.00813619	0.274275
TMEM208	-0.397361	7.00218	0.00814104	0.274275
C16orf95	-0.626086	7.0017	0.00814322	0.274275
MRPL55	-0.423732	6.99783	0.00816086	0.274275
OXR1	-0.538956	6.99705	0.00816442	0.274275
SMAD9	0.415677	6.99672	0.00816593	0.274275
CKMT1A	-0.42026	6.99548	0.00817156	0.274275
ADCY1	-0.366394	6.99385	0.00817905	0.274275
STYXL1	0.643029	6.99308	0.00818255	0.274275
NAXE	-0.41142	6.99227	0.00818623	0.274275
SARS1	-0.551307	6.98554	0.00821707	0.274684
DDTL	-0.390577	6.98174	0.00823455	0.274684
GBP1	0.796666	6.97749	0.00825413	0.274734
STK16	-0.366837	6.96856	0.00829544	0.274992
RTN4	-0.603653	6.9587	0.00834127	0.274992
IFT27	-0.470493	6.95679	0.00835019	0.274992
PTPN5	-0.447391	6.95636	0.00835218	0.274992
MCAT	-0.474598	6.94518	0.00840453	0.274992
AP3B2	-0.41684	6.9445	0.00840775	0.274992
STMN3	-0.385177	6.93947	0.0084314	0.274992
ATP6V0A1	-0.431289	6.93672	0.0084444	0.274992
SLURP2	1.05028	6.93633	0.00844622	0.274992
WDFY2	0.446387	6.93412	0.00845669	0.274992
NAP1L5	-0.549676	6.93326	0.00846074	0.274992
LSM4	-0.311335	6.92365	0.00850631	0.275884
DHDDS	-0.392715	6.91439	0.00855046	0.276225
ASL	-0.522818	6.91383	0.00855314	0.276225
THEM6	-0.43641	6.90406	0.00860004	0.276654
AKAP8L	0.391038	6.90348	0.0086028	0.276654
YJEFN3	-0.444476	6.89199	0.00865827	0.277229
TBL3	-0.352319	6.88719	0.00868158	0.277229
OSCP1	-0.489789	6.88549	0.00868983	0.277229
CAMKV	-0.476626	6.88166	0.00870848	0.277229
RAP1GAP	-0.407446	6.88035	0.00871487	0.277229
BECN1	-0.748927	6.87724	0.00873004	0.277229
BABAM1	-0.36746	6.86168	0.00880638	0.278837
DNAJC30	-0.436358	6.85946	0.00881733	0.278837
CHAC1	0.473097	6.85028	0.00886272	0.27917
TLX2	0.826326	6.84444	0.00889174	0.27917
TMEM130	-0.488599	6.84422	0.00889286	0.27917
GLTPD2	-0.66921	6.83228	0.0089525	0.27917
IL32	0.795436	6.83134	0.00895721	0.27917
NOL6	-0.448316	6.83055	0.00896118	0.27917
COA3	-0.387868	6.83046	0.0089616	0.27917
CCNL1	0.575571	6.82475	0.00899032	0.27917
FAM83A	0.688005	6.82421	0.00899305	0.27917
RAB11FIP5	-0.583011	6.80981	0.00906585	0.279448
TCP11L2	0.787428	6.8092	0.00906894	0.279448
ADAMTS15	0.758843	6.79319	0.00915061	0.279448
CCKBR	-0.693606	6.78812	0.00917665	0.279448
SULT1A3	0.438421	6.78705	0.00918214	0.279448
FIBP	-0.480794	6.78135	0.0092115	0.279448
ORC5	-0.465298	6.7799	0.009219	0.279448
EPHA5	-0.615739	6.77888	0.00922429	0.279448
TCFL5	0.644892	6.77238	0.00925793	0.279448
CMTM8	0.784361	6.77236	0.00925804	0.279448
CCS	-0.328924	6.7715	0.00926248	0.279448
EIF4G3	-0.521603	6.77066	0.00926685	0.279448
CROCC	0.349726	6.77018	0.00926933	0.279448
BTN1A1	0.731098	6.76943	0.00927322	0.279448
DSP	0.861093	6.76828	0.00927924	0.279448
DDT	-0.452751	6.76296	0.00930694	0.279448
CEP170B	-0.500688	6.76154	0.00931433	0.279448
NDFIP1	-0.435995	6.75191	0.00936472	0.280407
NDUFV1	-0.538476	6.74154	0.00941932	0.281488
OTUB1	-0.438453	6.73376	0.00946052	0.281772
PDK4	0.87752	6.73274	0.00946589	0.281772
NUDCD3	-0.338493	6.72656	0.00949875	0.282198
TP63	0.734472	6.72199	0.00952315	0.282372
GADL1	0.805301	6.71176	0.00957791	0.283443
C1orf216	-0.650316	6.70408	0.00961923	0.284113
PAFAH1B1	-0.538307	6.69575	0.00966428	0.28489
DIAPH3	0.926298	6.69195	0.00968492	0.284947
SEZ6L2	-0.341001	6.68455	0.00972519	0.284986
DAW1	-0.967886	6.67929	0.00975395	0.284986
SH2D5	-0.587188	6.67562	0.00977403	0.284986
DDHD2	-0.448974	6.6728	0.00978953	0.284986
BMERB1	-0.488087	6.67133	0.00979763	0.284986
PPME1	-0.362578	6.66905	0.00981014	0.284986
PPP2R1B	0.48654	6.66342	0.00984117	0.284986
C1QTNF4	-0.469383	6.65401	0.00989329	0.284986
ABCF3	-0.455656	6.65199	0.00990449	0.284986
BATF2	0.890976	6.65087	0.00991073	0.284986
NDUFB9	-0.443104	6.65041	0.00991329	0.284986
KIAA1958	0.492605	6.64797	0.00992689	0.284986
PKM	-0.567089	6.64744	0.00992982	0.284986
NELL2	-0.585749	6.64321	0.00995343	0.285112
MSL1	-0.35827	6.6399	0.00997194	0.285112
SLITRK5	-0.521785	6.63348	0.010008	0.285112
BRK1	-0.364401	6.63326	0.0100092	0.285112
FAM76B	0.627356	6.62788	0.0100394	0.285439
PFKP	-0.679338	6.61525	0.0101109	0.286263
RSKR	0.417065	6.61412	0.0101173	0.286263
GABARAPL1	-0.677105	6.60856	0.010149	0.286263
NAPB	-0.59109	6.60745	0.0101553	0.286263
SLC17A7	-0.431226	6.60298	0.0101808	0.286263
CAPN1	-0.431915	6.60289	0.0101813	0.286263
CDK2AP2	0.453542	6.5931	0.0102375	0.287068
XRCC6	-0.498897	6.58476	0.0102856	0.287068
SYNGR1	-0.583242	6.58415	0.0102891	0.287068
SAFB2	0.38522	6.58411	0.0102893	0.287068
REEP3	0.42531	6.58151	0.0103043	0.287068
HSPA1B	1.17578	6.5745	0.010345	0.287674
ANTXR2	0.532279	6.56565	0.0103966	0.288581
AUH	-0.508028	6.55685	0.0104481	0.289482
MFSD6	-0.471497	6.5533	0.010469	0.289534
FRAT1	-0.397313	6.54698	0.0105062	0.289688
TUSC2	-0.361795	6.54589	0.0105127	0.289688
ATRN	-0.384534	6.541	0.0105416	0.28996
STXBP1	-0.49184	6.53472	0.0105789	0.290446
AJUBA	0.602799	6.52853	0.0106158	0.290446
ATP6V1E1	-0.520472	6.5284	0.0106165	0.290446
ZFP37	0.489739	6.52151	0.0106577	0.290461
MCU	0.43724	6.51684	0.0106858	0.290461
ST7	0.512372	6.51578	0.0106921	0.290461
TAC1	-0.994453	6.51079	0.0107222	0.290461
PRDX5	-0.425657	6.50884	0.0107339	0.290461
PIAS4	0.337145	6.50508	0.0107566	0.290461
PXDNL	-0.820892	6.50216	0.0107744	0.290461
RIMS3	-0.569391	6.50169	0.0107772	0.290461
NUDT2	-0.470835	6.49702	0.0108056	0.290461
NDUFA13	-0.341388	6.49661	0.010808	0.290461
PTRH1	-0.586674	6.48408	0.0108845	0.292
CTNNAL1	0.510964	6.47417	0.0109454	0.292954
NOP2	0.37848	6.46493	0.0110024	0.292954
POGLUT1	0.531117	6.46405	0.0110078	0.292954
PRKD2	0.564166	6.46139	0.0110243	0.292954
ATP5MC3	-0.519589	6.46135	0.0110246	0.292954
ZNF579	0.330711	6.4565	0.0110547	0.292954
ALG10	0.694121	6.45647	0.0110549	0.292954
BNIP3L	-0.313666	6.45076	0.0110905	0.293305
C17orf67	0.536292	6.4469	0.0111146	0.293305
ACTR10	-0.443608	6.44509	0.011126	0.293305
BCAS4	-0.407466	6.44142	0.0111489	0.293402
GSTZ1	-0.849273	6.42964	0.0112231	0.294116
GLT1D1	-0.575538	6.42927	0.0112255	0.294116
CALM3	-0.694227	6.42607	0.0112457	0.294116
MAPK8IP2	-0.37188	6.42486	0.0112534	0.294116
NECAP1	-0.579074	6.41827	0.0112952	0.294703
FOXRED1	-0.407211	6.41374	0.0113241	0.29495
FUT7	0.758428	6.40707	0.0113667	0.295554
FEZF1	1.03617	6.39981	0.0114133	0.295944
CLSTN3	-0.535646	6.39867	0.0114206	0.295944
BCAT1	-0.398306	6.39259	0.0114598	0.296126
UCHL1	-0.531205	6.39153	0.0114666	0.296126
THOC1	0.423813	6.3864	0.0114998	0.29648
GZMM	0.88142	6.38174	0.01153	0.296757
CLEC2L	-0.601175	6.36937	0.0116107	0.29806
PPM1D	0.444563	6.36797	0.0116198	0.29806
KCNF1	-0.432273	6.35931	0.0116767	0.298705
MYLIP	0.417668	6.35603	0.0116983	0.298705
SLC30A3	-0.341586	6.35155	0.0117279	0.298705
METTL21C	-0.904517	6.34939	0.0117422	0.298705
SDHAF1	-0.537615	6.34845	0.0117484	0.298705
CYB5R1	-0.465484	6.34627	0.0117628	0.298705
DHPS	-0.422446	6.33961	0.0118071	0.299077
ACP2	-0.573197	6.33048	0.011868	0.299077
PI4KA	-0.646202	6.32539	0.0119022	0.299077
NXPH1	-0.549974	6.32455	0.0119077	0.299077
CAPG	-0.895889	6.32447	0.0119083	0.299077
BAZ1A	0.740789	6.32359	0.0119142	0.299077
GRIP2	-0.549046	6.32081	0.0119329	0.299077
MICB	0.788845	6.31564	0.0119677	0.299077
NRSN2	-0.375043	6.31481	0.0119734	0.299077
VPS54	0.458163	6.3147	0.0119741	0.299077
CLSTN1	-0.389053	6.30753	0.0120226	0.299215
ATP6V0B	-0.377786	6.30265	0.0120558	0.299215
MPDU1	-0.452846	6.30088	0.0120678	0.299215
TMEM132D	-0.489778	6.29841	0.0120846	0.299215
ZCCHC8	0.590623	6.29766	0.0120898	0.299215
VEZT	-0.602656	6.2965	0.0120976	0.299215
SLC25A41	0.553116	6.2865	0.0121661	0.30042
WDR77	-0.596864	6.27762	0.0122272	0.301158
APEX1	-0.417085	6.2764	0.0122356	0.301158
DLX3	0.833872	6.26103	0.0123422	0.302716
SLC16A1	0.710594	6.25948	0.0123531	0.302716
CDADC1	-0.576785	6.25711	0.0123696	0.302716
FAIM2	-0.392792	6.25583	0.0123785	0.302716
SWAP70	0.376065	6.24534	0.012452	0.303777
WHRN	0.745084	6.24395	0.0124618	0.303777
CEP57L1	0.655368	6.23687	0.0125117	0.304345
EXOC3	-0.420234	6.2321	0.0125455	0.304345
EEF1A2	-0.414907	6.2289	0.0125682	0.304345
DFFA	0.466837	6.2279	0.0125753	0.304345
DISP1	0.742342	6.22651	0.0125852	0.304345
RYR3	0.521885	6.21357	0.0126775	0.304839
APBB1	-0.525124	6.21326	0.0126797	0.304839
PTPRO	-0.497306	6.21287	0.0126825	0.304839
PFKL	-0.421617	6.21241	0.0126857	0.304839
TMX4	-0.354449	6.20575	0.0127336	0.305507
SIGLEC1	0.826116	6.19839	0.0127867	0.305673
C11orf98	-0.365957	6.19724	0.0127949	0.305673
KLC1	-0.318927	6.19593	0.0128045	0.305673
JMJD4	-0.433437	6.19365	0.0128209	0.305673
JPT2	0.443493	6.1878	0.0128634	0.305905
SLC5A2	-0.843468	6.18391	0.0128917	0.305905
NFKBIA	0.42732	6.17943	0.0129244	0.305905
SLC66A2	-0.382128	6.17903	0.0129273	0.305905
APMAP	-0.409794	6.17711	0.0129414	0.305905
NAA80	-0.665411	6.17574	0.0129513	0.305905
DCAF1	0.42315	6.16625	0.013021	0.307074
HMSD	0.704391	6.16124	0.013058	0.307435
SP4	0.51197	6.15867	0.013077	0.307435
PPP1R13L	0.775853	6.15597	0.013097	0.307435
RPH3A	-0.481308	6.14979	0.0131428	0.308035
CX3CR1	-0.812685	6.14559	0.013174	0.308293
TMEM151A	-0.372649	6.13788	0.0132316	0.309164
INTS1	-0.305015	6.12967	0.0132932	0.310127
EP300	0.358301	6.11702	0.0133887	0.31015
HINT1	-0.48636	6.11442	0.0134083	0.31015
BROX	0.416897	6.10625	0.0134705	0.31015
PMVK	-0.362702	6.1043	0.0134854	0.31015
ARFGAP2	-0.428048	6.10216	0.0135017	0.31015
CMTR1	-0.331997	6.10073	0.0135126	0.31015
GPATCH2L	0.40618	6.10014	0.0135171	0.31015
CNRIP1	-0.44452	6.09748	0.0135375	0.31015
NBPF10	0.407198	6.09473	0.0135585	0.31015
HIGD1B	0.747421	6.09403	0.013564	0.31015
SKP1	-0.350738	6.09353	0.0135678	0.31015
SMC6	0.472838	6.09273	0.0135739	0.31015
SOX15	0.35447	6.08962	0.0135978	0.31015
ANGEL2	0.463262	6.08892	0.0136032	0.31015
FOXC1	0.49357	6.08592	0.0136263	0.31015
C11orf87	-0.56173	6.08587	0.0136267	0.31015
LRRC8E	0.709073	6.08404	0.0136408	0.31015
OR4N2	0.90848	6.0804	0.013669	0.310168
GALNT7	-0.418256	6.07672	0.0136975	0.310168
EXTL1	-0.411989	6.07604	0.0137028	0.310168
TPRA1	0.422934	6.07076	0.0137438	0.310634
AHNAK2	-0.45309	6.06511	0.0137878	0.310787
OTULIN	0.432801	6.06465	0.0137914	0.310787
FAM174B	-0.38611	6.05771	0.0138457	0.31138
SLIT3	-0.478385	6.05606	0.0138587	0.31138
SERPINF2	0.663851	6.05009	0.0139056	0.311974
CELF6	-0.416497	6.04633	0.0139353	0.312179
PRKAG1	-0.52745	6.03826	0.0139991	0.312908
NIPBL	0.451908	6.03701	0.014009	0.312908
TCP11L1	-0.700164	6.0339	0.0140337	0.313
ATP9A	-0.412317	6.024	0.0141127	0.314301
DCTPP1	-0.700989	6.01532	0.0141822	0.314305
FKRP	-0.381537	6.01511	0.0141839	0.314305
HRC	0.650257	6.01375	0.0141948	0.314305
KIF5B	0.541142	6.01367	0.0141955	0.314305
MBLAC1	-0.55578	6.00649	0.0142534	0.315128
GAB1	0.552059	5.99652	0.0143341	0.316139
ANKLE1	0.518865	5.99572	0.0143406	0.316139
CETN3	0.335117	5.98459	0.0144314	0.317541
PRKG1	0.512355	5.9828	0.014446	0.317541
TM4SF18	0.71187	5.9776	0.0144887	0.318021
MGST3	-0.333439	5.96911	0.0145586	0.319094
UCK2	-0.383556	5.96281	0.0146108	0.319551
RGPD1	0.943105	5.96151	0.0146215	0.319551
CRYAB	0.753135	5.95835	0.0146477	0.319665
CORT	-0.909154	5.95493	0.0146762	0.319827
KCNC2	-0.53886	5.9504	0.014714	0.320151
CDIPT	-0.412795	5.9481	0.0147331	0.320151
NMRAL1	-0.422921	5.93453	0.014847	0.321168
GBP4	0.689964	5.93333	0.0148572	0.321168
NANS	-0.564205	5.93284	0.0148613	0.321168
UBL7	-0.440118	5.93247	0.0148644	0.321168
GPX4	-0.303785	5.92874	0.0148958	0.321391
RBFOX2	-0.467148	5.92533	0.0149248	0.321559
DNAJB1	0.859588	5.91867	0.0149812	0.321678
SLC38A8	-0.718517	5.91793	0.0149875	0.321678
BRD3	0.37289	5.9172	0.0149937	0.321678
ABCA8	0.718745	5.91197	0.0150384	0.321845
ZNF701	0.608811	5.90496	0.0150983	0.321845
EXOSC7	-0.366964	5.90114	0.0151311	0.321845
BCO2	0.491171	5.89779	0.0151599	0.321845
FIGN	0.451531	5.89651	0.015171	0.321845
PGAM1	-0.663865	5.89501	0.0151838	0.321845
ZCCHC10	0.600588	5.89351	0.0151968	0.321845
SUMO3	-0.406639	5.89248	0.0152057	0.321845
PPM1E	-0.621592	5.88638	0.0152585	0.321845
PPP1R12C	-0.364984	5.88545	0.0152665	0.321845
KATNB1	-0.367422	5.88061	0.0153086	0.321845
RAB39A	0.537923	5.87935	0.0153194	0.321845
ZSCAN1	-0.619408	5.87905	0.0153221	0.321845
HTR1D	0.54308	5.87895	0.015323	0.321845
JMJD6	0.476037	5.87601	0.0153486	0.321845
UTP18	-0.435453	5.87587	0.0153497	0.321845
WSCD1	0.479171	5.86852	0.015414	0.321845
CEL	0.70869	5.8669	0.0154282	0.321845
MRPL21	-0.383525	5.86051	0.0154843	0.321845
TMEM30B	0.785708	5.85935	0.0154945	0.321845
ABCC12	-0.520998	5.85407	0.0155411	0.321845
VCAN	0.598804	5.85052	0.0155725	0.321845
INO80D	0.349727	5.84935	0.0155828	0.321845
UBXN11	-0.362368	5.84855	0.0155899	0.321845
ANP32B	0.613163	5.84713	0.0156024	0.321845
TMCO4	0.609093	5.847	0.0156036	0.321845
GUCA1B	0.498522	5.83723	0.0156905	0.321845
CKMT1B	-0.375668	5.83448	0.015715	0.321845
AKR1C3	0.808249	5.83412	0.0157183	0.321845
TENT4B	0.387604	5.83262	0.0157317	0.321845
FAAH	-0.363263	5.83092	0.0157469	0.321845
CCDC57	-0.474883	5.83084	0.0157476	0.321845
TOM1	-0.349536	5.83061	0.0157497	0.321845
ZNF593	-0.373654	5.83037	0.0157519	0.321845
BCAS1	0.94147	5.82871	0.0157667	0.321845
DNAH11	0.640093	5.82479	0.0158018	0.321845
PAX2	0.764026	5.8246	0.0158036	0.321845
PFKFB4	-0.854673	5.82426	0.0158066	0.321845
MAP2K1	-0.592044	5.82203	0.0158267	0.321845
INHBC	0.925111	5.81442	0.0158953	0.322809
PUF60	-0.438356	5.80866	0.0159474	0.323344
ELP3	-0.370892	5.80682	0.0159642	0.323344
ACAD11	0.425205	5.80403	0.0159894	0.323425
CCP110	0.388695	5.79444	0.0160769	0.324396
FLRT3	-0.451642	5.79178	0.0161013	0.324396
CSPG5	-0.41702	5.79176	0.0161014	0.324396
SNCA	-0.450778	5.78836	0.0161326	0.324526
TMEM163	-0.460219	5.78399	0.0161728	0.324526
UBXN6	-0.28873	5.77961	0.0162131	0.324526
SNAP25	-0.421873	5.77959	0.0162133	0.324526
BRWD1	-0.464266	5.7787	0.0162215	0.324526
PTPN13	0.494591	5.77259	0.0162781	0.324526
GPR150	-0.526789	5.77031	0.0162991	0.324526
AMIGO1	-0.361869	5.76553	0.0163435	0.324526
FAHD2B	-0.557622	5.76451	0.0163531	0.324526
CHD1	0.623725	5.76421	0.0163559	0.324526
NDE1	0.576901	5.76352	0.0163623	0.324526
CHRM1	-0.34902	5.76256	0.0163712	0.324526
SOS2	0.338865	5.76105	0.0163853	0.324526
DNM1L	-0.338426	5.75513	0.0164405	0.325198
PREPL	-0.330948	5.75038	0.0164851	0.325408
CHD1L	0.349573	5.74944	0.0164939	0.325408
UQCRFS1	-0.593562	5.73626	0.0166181	0.327145
HSPB3	-0.49516	5.73553	0.016625	0.327145
TNRC6C	0.525219	5.73083	0.0166696	0.327418
EPHA4	-0.366112	5.72953	0.016682	0.327418
ZSWIM6	0.349129	5.72567	0.0167186	0.327715
HOXB9	0.892754	5.71472	0.0168232	0.327972
PDXP	-0.306327	5.71406	0.0168296	0.327972
PSMD4	-0.324579	5.7139	0.0168311	0.327972
TCF15	0.609531	5.71375	0.0168325	0.327972
NAPG	-0.406187	5.71195	0.0168498	0.327972
GARS1	-0.37212	5.70931	0.0168752	0.327972
ARHGAP31	0.499757	5.70742	0.0168934	0.327972
ZNF852	0.615572	5.70629	0.0169042	0.327972
DCAF11	-0.306898	5.69988	0.0169661	0.32822
EIF6	-0.42884	5.69978	0.016967	0.32822
ELF1	0.542798	5.69798	0.0169844	0.32822
PITPNB	-0.372912	5.69406	0.0170225	0.32822
FDPS	-0.530883	5.69231	0.0170394	0.32822
UBE2E3	-0.395557	5.6896	0.0170658	0.32822
ITPRIP	0.612854	5.68937	0.017068	0.32822
PRR13	-0.47279	5.68123	0.0171473	0.329328
KRTAP5-1	0.604011	5.67688	0.01719	0.329336
DDX1	-0.374282	5.67676	0.017191	0.329336
SNU13	-0.454833	5.66325	0.0173239	0.330191
MANBAL	-0.507323	5.66296	0.0173268	0.330191
MPP2	-0.348973	5.66291	0.0173273	0.330191
ATM	0.324543	5.66023	0.0173539	0.330191
IKBKB	0.400257	5.65494	0.0174063	0.330191
TTN	0.51408	5.65375	0.0174181	0.330191
TIMM17A	-0.515902	5.65112	0.0174442	0.330191
FAM241B	-0.529315	5.64893	0.0174661	0.330191
KCNK12	0.289654	5.64819	0.0174734	0.330191
MCM10	0.727852	5.64713	0.0174839	0.330191
GLYCTK	-0.893783	5.64576	0.0174976	0.330191
ERLEC1	-0.407974	5.64456	0.0175096	0.330191
CDC6	0.449482	5.64373	0.0175179	0.330191
NDUFA4	-0.504395	5.63767	0.0175786	0.330297
TOR1A	-0.421326	5.63486	0.0176068	0.330297
MBP	1.01339	5.63465	0.0176088	0.330297
CCDC146	0.43446	5.63365	0.0176189	0.330297
DYRK1B	-0.408008	5.63234	0.0176321	0.330297
SYCP2	0.70428	5.6205	0.0177516	0.332127
PARM1	-0.640591	5.6133	0.0178247	0.333085
ZNF548	0.47421	5.60666	0.0178924	0.333507
CD22	0.926172	5.60267	0.0179331	0.333507
CDK14	-0.422337	5.6022	0.0179379	0.333507
ARHGEF25	-0.370216	5.59792	0.0179818	0.333507
SSTR3	-0.613578	5.59651	0.0179963	0.333507
ETFDH	0.295549	5.59614	0.0180001	0.333507
GRSF1	-0.367314	5.59608	0.0180007	0.333507
C3orf52	0.846157	5.59204	0.0180423	0.333627
ATXN10	-0.541793	5.59099	0.0180531	0.333627
DPP10	-0.481059	5.58906	0.018073	0.333627
SMARCC1	0.512897	5.57844	0.0181829	0.334681
SLC22A6	-1.00142	5.57824	0.018185	0.334681
ARL4D	-0.570027	5.57717	0.0181961	0.334681
N4BP2L1	0.490588	5.57461	0.0182227	0.334766
GBP3	0.747159	5.56045	0.0183707	0.334972
ATOX1	-0.357858	5.55529	0.0184249	0.334972
ATP5MC1	-0.370174	5.55484	0.0184297	0.334972
MAP3K12	-0.315086	5.55317	0.0184473	0.334972
GSS	-0.465026	5.5519	0.0184607	0.334972
MRPS16	-0.33712	5.55179	0.0184618	0.334972
GLB1	-0.428744	5.54924	0.0184888	0.334972
TMC1	0.765025	5.54497	0.0185339	0.334972
ZNF552	0.488587	5.54122	0.0185736	0.334972
F10	0.779901	5.53819	0.0186058	0.334972
UPF2	0.420803	5.53598	0.0186293	0.334972
RPS6KL1	-0.378079	5.53293	0.0186618	0.334972
MICOS10-NBL1	-0.334182	5.53285	0.0186627	0.334972
BRMS1L	-0.473482	5.53144	0.0186777	0.334972
ADAM23	-0.379879	5.53101	0.0186824	0.334972
SLC38A6	0.643906	5.53097	0.0186827	0.334972
SARS2	-0.371531	5.53076	0.018685	0.334972
PRDX2	-0.419961	5.52936	0.0186999	0.334972
CHAMP1	-0.462014	5.52549	0.0187414	0.334972
HSPA12A	-0.412487	5.522	0.0187787	0.334972
UBE2N	-0.298408	5.52006	0.0187997	0.334972
GPBP1L1	0.378768	5.51948	0.0188058	0.334972
RNF187	-0.483957	5.51862	0.0188151	0.334972
ARRDC4	0.554127	5.51813	0.0188204	0.334972
ZNF652	0.519038	5.51591	0.0188443	0.334972
CAPN15	0.433134	5.51514	0.0188525	0.334972
KHDC3L	1.45676	5.51473	0.018857	0.334972
ANK3	-0.425901	5.5141	0.0188638	0.334972
PPP2R2B	-0.327174	5.51242	0.018882	0.334972
GAPDH	-0.339634	5.51124	0.0188946	0.334972
GOLGA8A	-0.456536	5.49724	0.0190465	0.336846
THAP2	0.514326	5.49702	0.0190489	0.336846
B4GAT1	-0.529741	5.49539	0.0190667	0.336846
RTN1	-0.540701	5.49085	0.0191163	0.337273
SELENOH	-0.364805	5.48907	0.0191358	0.337273
UBE2V2	-0.272068	5.48599	0.0191694	0.337273
FBXW4	0.497685	5.48377	0.0191938	0.337273
AHCTF1	0.423095	5.48167	0.0192169	0.337273
CRHR1	-0.494065	5.47982	0.0192373	0.337273
IFNAR2	0.413711	5.47901	0.0192462	0.337273
AARSD1	-0.306372	5.47397	0.0193017	0.337655
HEATR5A	0.448508	5.47301	0.0193123	0.337655
TMEM201	-0.407013	5.46796	0.0193682	0.338243
MRPS9	-0.35156	5.46075	0.0194483	0.338627
PTH1R	0.577449	5.45966	0.0194604	0.338627
OAS3	0.587448	5.45638	0.019497	0.338627
TENT5A	0.478572	5.45613	0.0194998	0.338627
LANCL2	-0.308963	5.45598	0.0195015	0.338627
PCDHA12	-0.370704	5.45062	0.0195614	0.338881
TIMM44	0.281895	5.45013	0.0195669	0.338881
HEATR6	0.306566	5.44838	0.0195865	0.338881
IL17RB	0.752281	5.44671	0.0196053	0.338881
ADGRL4	0.659148	5.44022	0.0196782	0.339468
MKNK2	0.567782	5.43809	0.0197022	0.339468
CKM	0.957192	5.43774	0.0197062	0.339468
SH3GLB2	-0.327009	5.43234	0.0197671	0.340133
RCAN2	-0.613115	5.42551	0.0198446	0.34108
CALML4	0.407307	5.42164	0.0198887	0.341334
LTB4R	0.594266	5.41944	0.0199138	0.341334
NME5	-0.446284	5.41831	0.0199267	0.341334
SH3BGRL2	-0.449137	5.41595	0.0199536	0.34141
SFRP2	0.740089	5.40781	0.0200469	0.341919
CEP162	0.621414	5.40672	0.0200593	0.341919
POP7	-0.355077	5.40655	0.0200614	0.341919
FOCAD	-0.437698	5.40523	0.0200766	0.341919
P2RX7	0.639628	5.40231	0.0201101	0.341919
UACA	0.582653	5.40023	0.0201341	0.341919
LARGE1	-0.561035	5.39966	0.0201407	0.341919
SNX4	-0.427393	5.39434	0.0202022	0.342057
NGEF	-0.515633	5.39377	0.0202087	0.342057
FGF17	0.399952	5.39312	0.0202162	0.342057
NIPSNAP2	-0.385795	5.38822	0.0202732	0.342602
KIRREL3	-0.440853	5.38221	0.020343	0.342602
ACOT7	-0.560896	5.38102	0.0203569	0.342602
RNMT	-0.331639	5.38041	0.0203641	0.342602
CRYZL2P-SEC16B	-0.486272	5.37964	0.0203731	0.342602
CALM2	-0.333329	5.37874	0.0203836	0.342602
SMIM24	0.551686	5.37077	0.0204769	0.343301
AKAP11	-0.364163	5.36966	0.02049	0.343301
DCTN3	-0.529033	5.36941	0.0204929	0.343301
SRBD1	-0.675889	5.36689	0.0205226	0.343399
H1-0	-0.406672	5.36508	0.0205439	0.343399
CHMP6	-0.552578	5.36174	0.0205833	0.343638
NUPR1	0.643508	5.35991	0.0206048	0.343638
TOLLIP	-0.33908	5.35597	0.0206515	0.343638
ZNF211	0.50633	5.35472	0.0206663	0.343638
FNDC5	-0.396825	5.35431	0.0206712	0.343638
HBP1	0.482522	5.35149	0.0207045	0.343817
PSMB7	-0.333375	5.34578	0.0207725	0.344569
SUSD1	-0.721271	5.34216	0.0208156	0.344909
RNF2	0.325811	5.33719	0.0208751	0.345518
SHISA2	0.663495	5.33192	0.0209383	0.34597
ADTRP	-1.04567	5.33012	0.02096	0.34597
SH3GL2	-0.64446	5.32923	0.0209706	0.34597
SMIM7	-0.401532	5.32503	0.0210213	0.34643
ZNF550	0.501905	5.31936	0.0210898	0.34656
PSMB2	-0.308782	5.31874	0.0210973	0.34656
CNTNAP1	-0.365831	5.31872	0.0210976	0.34656
MDFIC	0.466503	5.31431	0.0211509	0.346734
FAM216A	-0.386356	5.31408	0.0211537	0.346734
ABR	-0.372889	5.31128	0.0211878	0.346919
DOC2A	-0.360063	5.30838	0.021223	0.347122
NAIP	0.466222	5.30462	0.0212689	0.347491
NCBP2AS2	-0.37662	5.3006	0.0213181	0.347491
ESYT3	0.631329	5.29954	0.0213311	0.347491
LDHA	-0.536987	5.29797	0.0213502	0.347491
WNK1	0.527441	5.29497	0.0213871	0.347491
SLC4A3	-0.380078	5.29325	0.0214082	0.347491
ITGB8	0.504269	5.29187	0.0214251	0.347491
ADGRL3	-0.379745	5.29083	0.0214379	0.347491
FIS1	-0.320466	5.28859	0.0214656	0.347491
DDB1	-0.491756	5.28791	0.021474	0.347491
MOAP1	-0.63834	5.28418	0.02152	0.347865
AGBL4	-0.561505	5.281	0.0215594	0.348131
ACTB	-0.34022	5.27844	0.0215911	0.348274
SEC61G	-0.417942	5.27411	0.0216449	0.348772
GDAP1L1	-0.349713	5.2711	0.0216824	0.349006
SCPEP1	-0.291262	5.26488	0.0217599	0.349313
GPR63	0.439634	5.26445	0.0217653	0.349313
FAM162A	-0.312917	5.25859	0.0218387	0.349313
IGLL5	1.08834	5.25708	0.0218576	0.349313
MLLT11	-0.425718	5.25194	0.0219223	0.349313
BNIP3	-0.372837	5.25084	0.0219361	0.349313
TOMM70	-0.340977	5.2487	0.0219632	0.349313
CNTNAP5	-0.324851	5.24688	0.0219862	0.349313
TGDS	0.52606	5.24622	0.0219944	0.349313
ARHGEF7	-0.336404	5.24602	0.021997	0.349313
H1-7	-1.14242	5.23875	0.0220891	0.349313
VSIG10L	-0.412245	5.23759	0.0221039	0.349313
PEF1	-0.35068	5.23708	0.0221104	0.349313
FRMPD2	-0.648461	5.23654	0.0221173	0.349313
SUSD4	-0.700826	5.23484	0.0221388	0.349313
VILL	-0.510498	5.23484	0.0221389	0.349313
DYNLL2	-0.323504	5.23441	0.0221443	0.349313
TBX6	0.686309	5.23148	0.0221817	0.349313
HMOX2	-0.496642	5.2282	0.0222235	0.349313
LRRC47	-0.404151	5.2277	0.0222299	0.349313
EYA2	0.779049	5.22715	0.0222369	0.349313
SLA2	0.630641	5.22429	0.0222735	0.349313
SAMM50	-0.421927	5.22308	0.022289	0.349313
ZNF880	0.844484	5.22299	0.0222902	0.349313
RAB3A	-0.397286	5.22055	0.0223215	0.349313
EXTL3	-0.31943	5.22031	0.0223245	0.349313
RSPH1	-0.404766	5.21854	0.0223473	0.349313
CFAP52	-0.626342	5.21708	0.0223661	0.349313
MAN2B2	-0.319651	5.21697	0.0223674	0.349313
KIAA0408	0.291712	5.21487	0.0223945	0.349377
GALNT9	-0.404129	5.21	0.0224574	0.349883
HJURP	0.64497	5.20879	0.0224729	0.349883
TERF2IP	-0.263067	5.20378	0.0225378	0.350219
DKK3	-0.54149	5.20042	0.0225814	0.350219
TSPAN5	-0.350534	5.19804	0.0226124	0.350219
MAP1LC3A	-0.26562	5.19667	0.0226302	0.350219
CISD1	-0.300721	5.19573	0.0226425	0.350219
FAM3C	-0.572088	5.19529	0.0226481	0.350219
TRIM16	0.401612	5.19415	0.022663	0.350219
TMEM128	-0.560266	5.19295	0.0226787	0.350219
URM1	-0.315491	5.19038	0.0227123	0.350382
PSMC3IP	0.468753	5.18611	0.0227682	0.350888
RAB27B	-0.656918	5.18327	0.0228053	0.350983
NDUFAB1	-0.584959	5.18212	0.0228205	0.350983
DCAF6	-0.483871	5.17826	0.0228713	0.351165
PLXNB2	0.401711	5.17771	0.0228785	0.351165
HMGCS1	-0.716049	5.17503	0.0229138	0.351352
MAST4	0.333388	5.17012	0.0229787	0.351352
ANKRD9	0.314219	5.16906	0.0229926	0.351352
IMMT	-0.451221	5.16877	0.0229965	0.351352
SETD2	0.314221	5.16804	0.0230061	0.351352
ERBIN	0.456706	5.16448	0.0230534	0.351706
IER5L	0.373146	5.16281	0.0230756	0.351706
NUTM2F	0.845511	5.15872	0.0231299	0.352181
GAD1	-0.648258	5.15584	0.0231683	0.352413
GPHN	-0.456773	5.15031	0.0232423	0.353185
TTR	1.33271	5.14585	0.0233021	0.353474
PSPN	0.586679	5.14518	0.023311	0.353474
NDRG4	-0.490723	5.14369	0.023331	0.353474
ALDH3B1	-0.587693	5.14171	0.0233577	0.353526
MCOLN1	-0.330091	5.13982	0.0233831	0.353557
ZNF587B	0.626692	5.13761	0.0234129	0.353557
PSMB6	-0.354948	5.13638	0.0234295	0.353557
FH	-0.402082	5.13301	0.0234749	0.353822
JAG1	0.573983	5.13164	0.0234935	0.353822
CA8	0.401419	5.12962	0.0235209	0.353884
CALM1	-0.2922	5.12422	0.0235942	0.354122
CDH26	0.687995	5.1223	0.0236203	0.354122
PDCD11	0.361787	5.12119	0.0236355	0.354122
TRMT2A	-0.335808	5.11991	0.0236529	0.354122
C8orf44-SGK3	0.457051	5.11989	0.0236532	0.354122
ADD2	-0.262493	5.11345	0.0237411	0.354932
SPAAR	0.636469	5.1112	0.0237719	0.354932
ITSN2	0.443056	5.10867	0.0238065	0.354932
CENPB	0.558615	5.10791	0.023817	0.354932
STMN2	-0.300818	5.10741	0.0238239	0.354932
PSMD8	-0.419587	5.09646	0.0239748	0.356355
MRPS25	-0.312387	5.09607	0.0239801	0.356355
SLC25A40	-0.318419	5.09537	0.0239897	0.356355
ID1	0.510887	5.08874	0.0240816	0.357372
STIL	0.755106	5.08524	0.0241303	0.357566
SGPL1	0.323889	5.08186	0.0241774	0.357566
CHD3	-0.37279	5.08118	0.0241869	0.357566
ZFHX3	0.390217	5.08058	0.0241953	0.357566
LRRC43	-0.62381	5.07829	0.0242273	0.357566
DDX27	0.288007	5.07733	0.0242406	0.357566
KRBA2	0.626488	5.076	0.0242593	0.357566
CCDC136	-0.490807	5.07298	0.0243016	0.357843
GOT1	-0.597582	5.06242	0.0244501	0.359082
WNT10B	-0.364096	5.06185	0.0244581	0.359082
RASGRF1	-0.537423	5.06073	0.0244739	0.359082
SLC30A4	0.347275	5.05871	0.0245024	0.359082
CASC3	0.352288	5.05862	0.0245038	0.359082
CKB	-0.361873	5.05445	0.0245627	0.359195
ACTG1	-0.432555	5.05316	0.0245811	0.359195
EFNB3	-0.574632	5.05307	0.0245823	0.359195
INHBA	0.584303	5.04943	0.0246341	0.359605
NREP	-0.404987	5.04748	0.0246617	0.359664
LPA	-0.590145	5.03988	0.0247702	0.360366
CUL7	-0.421375	5.0333	0.0248644	0.360366
CCDC85A	-0.346033	5.03297	0.0248692	0.360366
PSAP	-0.604779	5.03282	0.0248714	0.360366
RAP1GAP2	-0.485864	5.03156	0.0248894	0.360366
QRICH2	0.510375	5.02953	0.0249187	0.360366
BST2	0.596884	5.02938	0.0249208	0.360366
SLC50A1	0.650933	5.02527	0.0249801	0.360366
APRT	-0.344555	5.02484	0.0249863	0.360366
SNAP23	0.388678	5.02233	0.0250225	0.360366
FBXO9	-0.395184	5.02178	0.0250305	0.360366
LILRB1	0.953702	5.02012	0.0250545	0.360366
CPLX2	-0.355275	5.01844	0.0250788	0.360366
GPR141	0.82166	5.01748	0.0250927	0.360366
NEDD8	-0.318703	5.01747	0.0250928	0.360366
ZNF589	-0.496576	5.01636	0.0251088	0.360366
KIF13A	0.423329	5.01449	0.025136	0.360366
TUBA4A	-0.533723	5.0103	0.025197	0.360366
SSBP1	-0.371262	5.00836	0.0252251	0.360366
IFI44L	0.962901	5.00745	0.0252384	0.360366
NLRP2	0.783678	5.00455	0.0252808	0.360366
PLEKHG5	-0.424008	5.00436	0.0252835	0.360366
CD200	-0.484099	5.0021	0.0253166	0.360366
NBPF1	0.458139	5.00137	0.0253273	0.360366
IGF1R	0.347035	5.00032	0.0253426	0.360366
CCDC169-SOHLH2	-0.948972	4.99642	0.0253997	0.360366
DYNC1LI1	-0.457412	4.9925	0.0254574	0.360366
NELL1	-0.803323	4.98942	0.0255028	0.360366
MUC12	0.467164	4.98899	0.025509	0.360366
VPS11	-0.348571	4.98896	0.0255095	0.360366
PGAM2	0.571691	4.98755	0.0255303	0.360366
TCOF1	0.373324	4.98652	0.0255455	0.360366
HPCA	-0.320371	4.98495	0.0255687	0.360366
PPIC	0.45137	4.9847	0.0255724	0.360366
TBC1D10B	-0.330689	4.98405	0.0255821	0.360366
PKN2	0.372206	4.98295	0.0255983	0.360366
IDH3B	-0.319908	4.98207	0.0256113	0.360366
RBM17	0.289379	4.98075	0.0256309	0.360366
OCIAD1	-0.317852	4.98055	0.0256338	0.360366
LAYN	0.439105	4.97725	0.0256828	0.360721
RUNX3	0.638206	4.97093	0.0257768	0.361039
OMA1	0.467422	4.9709	0.0257773	0.361039
HDHD2	-0.339388	4.96869	0.0258102	0.361039
TGS1	0.50168	4.96758	0.0258267	0.361039
OR2AT4	0.766196	4.96516	0.0258629	0.361039
SYT13	-0.379003	4.96266	0.0259004	0.361039
KCTD18	0.433395	4.95722	0.0259819	0.361039
RUSF1	-0.474387	4.95717	0.0259827	0.361039
UPK3BL2	-0.483292	4.95632	0.0259955	0.361039
CTDSPL	0.395485	4.95581	0.0260031	0.361039
STUB1	-0.35267	4.9558	0.0260033	0.361039
PCSK2	-0.350031	4.95566	0.0260053	0.361039
NRIP3	-0.316175	4.95378	0.0260337	0.361039
ZNF614	0.344875	4.95351	0.0260377	0.361039
RASGRP2	-0.445529	4.95028	0.0260865	0.361244
CHIC2	0.42521	4.94512	0.0261644	0.361244
PLEKHJ1	-0.337264	4.94233	0.0262068	0.361244
ENTPD3	-0.574806	4.93957	0.0262486	0.361244
LIN28B	0.561794	4.9376	0.0262785	0.361244
MYZAP	0.761935	4.93637	0.0262972	0.361244
GNAT2	0.749899	4.93029	0.0263899	0.361244
ARPC2	-0.384966	4.92947	0.0264024	0.361244
STYK1	-0.620967	4.92859	0.0264159	0.361244
RRH	0.759308	4.92847	0.0264177	0.361244
MRPL46	-0.516938	4.92795	0.0264256	0.361244
KLHL22	-0.381486	4.92612	0.0264536	0.361244
LRFN2	-0.359737	4.92486	0.0264729	0.361244
HACD2	0.326481	4.92438	0.0264804	0.361244
NICN1	-0.311272	4.92364	0.0264916	0.361244
AGTPBP1	-0.401282	4.92317	0.0264989	0.361244
TALDO1	-0.333253	4.92247	0.0265095	0.361244
MYO9B	0.269933	4.92187	0.0265188	0.361244
HOXA13	0.67261	4.91994	0.0265484	0.361244
PLCL2	-0.363845	4.91884	0.0265653	0.361244
GIPC2	0.66562	4.91734	0.0265884	0.361244
P4HTM	-0.302211	4.91609	0.0266077	0.361244
PPA2	-0.32534	4.91537	0.0266188	0.361244
SPOCK2	-0.437928	4.91513	0.0266224	0.361244
PRRX1	0.524755	4.91105	0.0266854	0.36147
ARHGAP25	-0.792133	4.91097	0.0266867	0.36147
CHRM4	-0.376469	4.9082	0.0267294	0.36172
TMEM179	-0.385784	4.90524	0.0267753	0.36172
NBL1	-0.363104	4.90517	0.0267765	0.36172
TECTB	0.855744	4.90146	0.0268339	0.362175
CBX7	-0.384237	4.89751	0.0268954	0.362381
GSTO1	-0.348158	4.89604	0.0269184	0.362381
ADPRHL1	-0.605193	4.89511	0.0269328	0.362381
ADD1	-0.325411	4.89436	0.0269445	0.362381
LIMK1	-0.301372	4.88896	0.027029	0.362435
ACOT8	-0.533117	4.88708	0.0270585	0.362435
ARHGAP11A-SCG5	-0.350264	4.88542	0.0270845	0.362435
CAMK2N2	-0.383437	4.88477	0.0270947	0.362435
CTSD	-0.468732	4.88315	0.0271201	0.362435
TENM3	-0.375985	4.88311	0.0271207	0.362435
MIDEAS	0.320707	4.8824	0.0271319	0.362435
ZKSCAN5	0.418967	4.88149	0.0271462	0.362435
PPFIA3	-0.326105	4.87899	0.0271856	0.362435
KLHL31	0.708026	4.87857	0.0271921	0.362435
ZNF768	0.344438	4.87611	0.0272309	0.362435
PHOX2B	0.712197	4.87589	0.0272344	0.362435
C1D	-0.445506	4.87385	0.0272666	0.362545
ACP3	0.762782	4.86895	0.0273441	0.362898
CLEC18A	0.815724	4.86848	0.0273515	0.362898
TMEM184A	0.525954	4.86765	0.0273647	0.362898
EIF2B3	-0.458737	4.8609	0.027472	0.36343
CLIP1	0.297878	4.86011	0.0274845	0.36343
PPP3CB	-0.470787	4.85951	0.0274941	0.36343
UBE2M	-0.290485	4.85912	0.0275004	0.36343
UNC13A	-0.417444	4.85667	0.0275395	0.363631
TBRG4	-0.338257	4.85435	0.0275765	0.363804
ITFG2	-0.519619	4.85012	0.0276442	0.364081
PDYN	-0.7472	4.84734	0.0276888	0.364081
LCMT1	-0.322839	4.84587	0.0277123	0.364081
SCG5	-0.370078	4.84533	0.0277211	0.364081
NSD2	-0.294649	4.84381	0.0277455	0.364081
BEGAIN	0.427486	4.84256	0.0277656	0.364081
MRPS28	-0.393259	4.84162	0.0277808	0.364081
PYROXD1	0.373982	4.84111	0.027789	0.364081
RSRP1	0.604932	4.83656	0.0278624	0.364729
GPT	-0.445995	4.82223	0.028095	0.367066
PDGFA	0.335654	4.81983	0.028134	0.367066
DUSP11	-0.284979	4.8181	0.0281624	0.367066
PITPNA	-0.476982	4.8159	0.0281984	0.367066
ISYNA1	0.410524	4.8157	0.0282016	0.367066
KCNE4	0.50685	4.8153	0.0282081	0.367066
SGK3	0.418031	4.81015	0.0282926	0.367066
NXPH2	-0.514559	4.8091	0.0283099	0.367066
ATP5F1B	-0.584455	4.8091	0.0283099	0.367066
CCND1	0.327848	4.8049	0.028379	0.367066
PVALB	-0.718571	4.80234	0.0284211	0.367066
UROD	-0.350908	4.80198	0.028427	0.367066
GRB2	-0.314677	4.80197	0.0284273	0.367066
TRAPPC2L	-0.392595	4.80159	0.0284334	0.367066
BHMT2	0.591408	4.8003	0.0284548	0.367066
VPS25	-0.450357	4.80003	0.0284593	0.367066
TIMM23	-0.327	4.79962	0.028466	0.367066
CDK5R2	-0.399131	4.79906	0.0284753	0.367066
TMEM183A	-0.439905	4.79442	0.028552	0.367613
ITFG1	-0.524597	4.79127	0.0286043	0.367613
SNF8	-0.317757	4.78997	0.0286259	0.367613
COX5A	-0.428902	4.78982	0.0286284	0.367613
ZDHHC22	-0.546692	4.78885	0.0286445	0.367613
B3GALNT1	-0.695199	4.78776	0.0286627	0.367613
KLF15	0.529086	4.78223	0.0287548	0.368483
NRG3	-0.504099	4.7799	0.0287938	0.368673
RSPO2	-0.557095	4.76773	0.028998	0.370799
STYXL2	-0.739336	4.76607	0.0290259	0.370799
TMEM79	0.545453	4.76543	0.0290368	0.370799
TTLL1	-0.457903	4.76421	0.0290574	0.370799
SLC3A1	-0.857837	4.7588	0.0291489	0.371654
SNX17	-0.491177	4.75532	0.0292079	0.372095
ATOH1	0.618755	4.7517	0.0292694	0.372567
PLGLB2	0.472535	4.74684	0.0293521	0.372854
PROX2	0.553236	4.74631	0.0293612	0.372854
SCN1B	-0.427503	4.74557	0.0293738	0.372854
LY6E	-0.278406	4.7427	0.0294228	0.372854
NUP107	0.465946	4.74269	0.029423	0.372854
MMP24	-0.296415	4.74079	0.0294555	0.372854
YBX1	0.342208	4.74032	0.0294636	0.372854
RPS6KA4	-0.33414	4.73592	0.0295391	0.373499
ATP1A1	-0.537633	4.73185	0.0296091	0.374073
CALHM5	0.472405	4.72889	0.02966	0.374268
UQCRH	-0.3392	4.72809	0.0296738	0.374268
SPDL1	0.547508	4.72546	0.0297191	0.374274
SLCO5A1	0.599926	4.72522	0.0297234	0.374274
DBF4B	-0.776159	4.72343	0.0297544	0.374354
TENT5C	0.416874	4.72041	0.0298067	0.374631
ERCC5	0.321088	4.71881	0.0298344	0.374631
BMP1	0.380772	4.7179	0.0298503	0.374631
SLC8A2	-0.342126	4.71457	0.029908	0.374732
SND1	-0.381693	4.71364	0.0299242	0.374732
ABLIM3	-0.390593	4.71234	0.0299469	0.374732
ZNF280B	0.340886	4.71109	0.0299686	0.374732
SOCS2	-1.0008	4.70994	0.0299888	0.374732
CRHBP	-0.661732	4.70894	0.0300062	0.374732
POLE	0.503397	4.70635	0.0300515	0.37499
SH3PXD2A	0.358219	4.70027	0.0301579	0.37601
PSMD2	-0.500156	4.69783	0.0302007	0.376235
CCNA1	-0.508234	4.69557	0.0302406	0.376242
GBA2	-0.490807	4.69444	0.0302604	0.376242
MOB3A	0.324635	4.69261	0.0302925	0.376242
ZNF787	0.276693	4.69189	0.0303054	0.376242
CLK1	0.478072	4.69078	0.0303249	0.376242
ABHD14A-ACY1	-0.388311	4.68778	0.030378	0.376593
GGT7	-0.353039	4.68348	0.030454	0.376925
KLK14	0.482277	4.68323	0.0304585	0.376925
NDUFA2	-0.293231	4.68206	0.0304791	0.376925
KDSR	0.32556	4.67718	0.0305658	0.377507
CDCA5	-0.569559	4.6757	0.0305923	0.377507
POGK	0.32034	4.67506	0.0306037	0.377507
CDKN2C	0.363253	4.67384	0.0306255	0.377507
CNOT6L	0.367815	4.6723	0.0306529	0.37754
HLA-DQA1	-0.774155	4.66952	0.0307025	0.377677
CPNE7	-0.497382	4.66751	0.0307385	0.377677
PSMC5	-0.283997	4.6675	0.0307386	0.377677
NRGN	-0.275227	4.66305	0.0308184	0.37832
LGALS1	-0.371676	4.66181	0.0308407	0.37832
TNFRSF10B	0.358179	4.66011	0.0308712	0.37839
MDH1	-0.566095	4.65684	0.0309301	0.378435
SYNE4	0.617778	4.6562	0.0309417	0.378435
HYOU1	-0.4688	4.65576	0.0309496	0.378435
HABP4	-0.403301	4.64946	0.0310634	0.379454
SYDE2	0.586262	4.6481	0.0310879	0.379454
CEP104	0.431631	4.6416	0.0312058	0.379454
CD8B2	0.527097	4.63952	0.0312437	0.379454
PEX19	-0.458639	4.6366	0.031297	0.379454
SMO	0.560276	4.63625	0.0313033	0.379454
EPDR1	-0.559281	4.63571	0.0313131	0.379454
ARRDC2	0.597307	4.63347	0.031354	0.379454
KLHL35	-0.446231	4.6333	0.0313572	0.379454
ARVCF	-0.383931	4.63322	0.0313587	0.379454
COG1	-0.413601	4.6306	0.0314065	0.379454
AGAP2	-0.383371	4.63055	0.0314075	0.379454
FASLG	0.626494	4.62974	0.0314222	0.379454
TMSB10	-0.294075	4.62914	0.0314334	0.379454
STMN1	-0.317995	4.62843	0.0314462	0.379454
CEP97	0.452438	4.62775	0.0314587	0.379454
CYC1	-0.413896	4.62716	0.0314696	0.379454
RTN3	-0.445914	4.62649	0.0314819	0.379454
AGPAT1	-0.356792	4.62508	0.0315078	0.379465
BCL2L1	-0.367064	4.62222	0.0315603	0.379541
MECR	-0.381326	4.62158	0.0315721	0.379541
ZP2	0.854602	4.61899	0.0316199	0.379541
PICK1	-0.348168	4.61796	0.0316389	0.379541
DONSON	0.355718	4.61662	0.0316636	0.379541
CRYZL1	-0.341323	4.61502	0.0316931	0.379541
AP2B1	-0.329649	4.61477	0.0316977	0.379541
CTNNA3	0.933986	4.61391	0.0317137	0.379541
MALT1	0.486523	4.61028	0.0317808	0.380046
GPR85	0.441318	4.60475	0.0318835	0.380912
ZNF501	0.493049	4.60369	0.0319033	0.380912
PRMT1	-0.33064	4.59768	0.0320152	0.381406
KCTD4	0.496464	4.59745	0.0320195	0.381406
METTL16	0.351133	4.59717	0.0320247	0.381406
ZMAT2	-0.348768	4.59609	0.032045	0.381406
TRH	-0.562189	4.59206	0.0321204	0.382004
SPCS1	-0.304509	4.58811	0.0321946	0.382587
TSPAN15	-0.735156	4.58602	0.0322338	0.382634
C2CD4D	-0.536048	4.58466	0.0322593	0.382634
DSTN	-0.398747	4.58389	0.0322739	0.382634
SF3B5	-0.301219	4.58216	0.0323065	0.382722
LRTM2	-0.443514	4.58049	0.0323379	0.382795
CYP26B1	-0.538656	4.57431	0.0324548	0.383577
B3GALT4	-0.471166	4.57392	0.0324623	0.383577
PPP1R11	-0.4017	4.573	0.0324796	0.383577
MRPS12	-0.295223	4.56982	0.03254	0.383836
DNMT3A	0.355299	4.56919	0.032552	0.383836
CHST13	-0.66553	4.56666	0.0326001	0.383851
KLK4	0.549674	4.56647	0.0326037	0.383851
ATXN7L3B	-0.315659	4.56448	0.0326416	0.383999
MKRN1	-0.341228	4.56107	0.0327066	0.384205
ANLN	0.944774	4.5601	0.0327252	0.384205
PSAPL1	0.739925	4.55959	0.0327348	0.384205
TMIGD2	0.584093	4.55748	0.0327753	0.384219
TTC12	-0.765014	4.55417	0.0328387	0.384219
POTEM	0.651416	4.55328	0.0328557	0.384219
ST6GALNAC5	-0.389284	4.55321	0.0328571	0.384219
RO60	0.459316	4.55294	0.0328623	0.384219
BAIAP3	-0.408466	4.5505	0.0329092	0.384471
TINF2	-0.432139	4.5467	0.0329822	0.38498
OPCML	-0.394003	4.54528	0.0330096	0.38498
PITHD1	-0.371525	4.53955	0.0331203	0.38498
RCC1	0.500454	4.53922	0.0331266	0.38498
HCST	-0.725714	4.53883	0.0331342	0.38498
TMEM98	0.441436	4.5382	0.0331464	0.38498
NDUFAF4	-0.383816	4.53752	0.0331597	0.38498
MC1R	0.464974	4.53571	0.0331947	0.38498
PLEKHA8	0.444964	4.53382	0.0332313	0.38498
RIMKLA	-0.262691	4.5337	0.0332336	0.38498
MFSD12	-0.34049	4.5299	0.0333076	0.38498
NPC1L1	0.811531	4.52954	0.0333146	0.38498
FBXO44	-0.241342	4.52947	0.0333159	0.38498
LEKR1	0.594516	4.52906	0.033324	0.38498
FLYWCH2	-0.373053	4.52668	0.0333703	0.38498
MYDGF	-0.374221	4.52654	0.0333731	0.38498
MYBL1	0.501059	4.52579	0.0333877	0.38498
RCVRN	0.665487	4.52473	0.0334083	0.38498
DYM	0.365072	4.52153	0.0334709	0.38541
HSD17B8	-0.598004	4.51762	0.0335474	0.385924
MTSS2	0.438199	4.51666	0.0335663	0.385924
NCAM1	-0.302727	4.51232	0.0336515	0.386315
CTSF	-0.49416	4.51217	0.0336544	0.386315
GINM1	0.271799	4.51105	0.0336765	0.386315
REEP5	-0.318281	4.50781	0.0337404	0.386658
TUBB3	-0.440784	4.50696	0.0337573	0.386658
PYGO1	0.463148	4.50221	0.0338512	0.387193
MEGF8	-0.350803	4.50202	0.0338549	0.387193
RFPL1	-0.607787	4.49602	0.0339738	0.387712
TRAPPC1	-0.285921	4.49459	0.0340023	0.387712
CAMK4	0.707411	4.49452	0.0340037	0.387712
TMEM198	-0.360506	4.49175	0.0340588	0.387712
CTNND1	-0.422045	4.4886	0.0341217	0.387712
ARHGAP5	0.358021	4.4884	0.0341256	0.387712
HDHD5	-0.519386	4.48787	0.0341361	0.387712
SEMA4A	-0.464074	4.48705	0.0341525	0.387712
PCSK1	-0.560978	4.48526	0.0341883	0.387712
PER3	0.388044	4.48279	0.0342379	0.387712
SV2B	-0.3173	4.48207	0.0342521	0.387712
VAMP1	-0.709932	4.4819	0.0342556	0.387712
PID1	-0.611583	4.48096	0.0342745	0.387712
SERP2	-0.332087	4.48081	0.0342775	0.387712
BTBD7	0.411089	4.48025	0.0342887	0.387712
PTPA	-0.256102	4.47928	0.0343081	0.387712
ZNHIT3	-0.383276	4.47757	0.0343424	0.387812
SREK1	0.56806	4.47358	0.0344229	0.388159
TOP1	0.296239	4.47351	0.0344242	0.388159
EHD3	-0.51116	4.46813	0.0345328	0.388631
TMEM59L	-0.348974	4.46727	0.0345501	0.388631
KBTBD4	-0.552661	4.46366	0.0346231	0.388631
TRMT10B	0.560249	4.46336	0.0346293	0.388631
AP2A2	-0.282008	4.46022	0.0346931	0.388631
R3HDM1	-0.463687	4.4596	0.0347056	0.388631
LRRIQ1	0.694872	4.45952	0.0347073	0.388631
CCDC184	-0.487549	4.45737	0.0347509	0.388631
SLC12A5	-0.410186	4.45603	0.0347782	0.388631
FKBPL	-0.364546	4.45592	0.0347804	0.388631
ATP6V1D	-0.361516	4.45403	0.0348191	0.388631
TRAPPC14	-0.313687	4.45302	0.0348395	0.388631
GMIP	-0.475068	4.4528	0.0348441	0.388631
NDUFC2	-0.333851	4.45137	0.0348733	0.388631
CHGB	-0.627265	4.45025	0.0348961	0.388631
IFI27L1	-0.437391	4.44992	0.0349029	0.388631
NT5DC2	0.45627	4.44854	0.0349312	0.388631
FAM234B	-0.280071	4.44764	0.0349496	0.388631
HMG20B	0.303145	4.44644	0.034974	0.388631
ANKRD23	0.323507	4.44619	0.0349792	0.388631
PAX1	0.817077	4.44505	0.0350026	0.388631
ZNF577	0.48	4.44086	0.0350886	0.389268
LDHB	-0.420986	4.43811	0.0351452	0.389268
APOC1	-0.65242	4.43776	0.0351523	0.389268
FAM107B	0.699435	4.43466	0.0352163	0.389268
FOXD1	0.592979	4.43393	0.0352312	0.389268
IMPG2	0.427163	4.43377	0.0352347	0.389268
TTC14	0.440205	4.43355	0.0352391	0.389268
CLTB	-0.266084	4.43079	0.0352963	0.389296
FRMD8	0.299821	4.43036	0.035305	0.389296
TNFRSF13B	0.525441	4.42789	0.0353561	0.389296
NDUFS6	-0.280351	4.42789	0.0353562	0.389296
ISLR	-0.612622	4.42724	0.0353696	0.389296
MPST	0.340621	4.42518	0.0354123	0.389484
TAC3	-0.70866	4.42235	0.0354712	0.389769
CRTAC1	-0.456382	4.42147	0.0354894	0.389769
SLC6A19	0.761646	4.41927	0.0355352	0.389854
SEPTIN5	-0.337564	4.41864	0.0355485	0.389854
FCHSD2	0.369213	4.41463	0.0356321	0.390179
TMED3	-0.477302	4.41388	0.0356477	0.390179
HSPA4L	0.356342	4.41353	0.0356551	0.390179
PAN2	0.328582	4.4112	0.0357038	0.390283
UGP2	-0.507074	4.40968	0.0357356	0.390283
BLCAP	-0.309649	4.40939	0.0357415	0.390283
AP2A1	-0.317523	4.4081	0.0357686	0.390299
YIF1A	-0.305141	4.40197	0.0358974	0.391423
KAT5	-0.332983	4.40033	0.0359321	0.39152
PIH1D1	-0.376356	4.39853	0.03597	0.391557
SORL1	-0.341057	4.39688	0.0360046	0.391557
ARL16	-0.330475	4.39651	0.0360126	0.391557
NUTM2G	0.443207	4.39193	0.0361095	0.39233
ASCC2	0.564519	4.38896	0.0361724	0.392732
SPHK2	-0.343542	4.38649	0.0362249	0.393022
TMEFF2	-0.429168	4.38246	0.0363105	0.39367
COX6B1	-0.251331	4.37642	0.0364394	0.394786
ZSCAN4	0.824805	4.37388	0.0364938	0.395085
TVP23C-CDRT4	-0.384905	4.37156	0.0365434	0.395085
ONECUT2	0.608992	4.37087	0.0365583	0.395085
PPP1R7	-0.295462	4.37028	0.0365709	0.395085
EDEM1	-0.338128	4.36878	0.0366032	0.395105
PACSIN1	-0.344192	4.36778	0.0366247	0.395105
HIPK4	-0.459038	4.36549	0.0366739	0.395177
NCKIPSD	-0.321259	4.36506	0.0366833	0.395177
GABPA	0.333466	4.36185	0.0367524	0.395634
ETF1	-0.343846	4.36045	0.0367825	0.395634
MINDY4	-0.472312	4.35828	0.0368295	0.395634
CHMP4B	-0.311375	4.35826	0.0368298	0.395634
SIL1	-0.403462	4.35439	0.0369137	0.396064
TGFBR3L	-0.295104	4.35275	0.0369491	0.396064
TOX	-0.336706	4.35174	0.0369712	0.396064
SMC3	0.348542	4.35114	0.0369841	0.396064
UBE2S	-0.283808	4.35011	0.0370065	0.396064
DPCD	-0.317574	4.34776	0.0370576	0.396064
TPPP3	-0.47199	4.34711	0.0370717	0.396064
EPHB3	-0.442316	4.3461	0.0370938	0.396064
PATL1	0.254494	4.34404	0.0371387	0.396064
PAK6	-0.353452	4.34341	0.0371524	0.396064
CLEC2B	0.505095	4.34207	0.0371816	0.396064
LUC7L3	0.464578	4.34204	0.0371823	0.396064
VARS1	-0.336012	4.34016	0.0372235	0.396209
TOMM40L	-0.398758	4.33735	0.0372848	0.396209
TRIP4	0.347759	4.33722	0.0372878	0.396209
TXNDC8	0.839414	4.33579	0.0373192	0.396209
MEF2D	-0.374589	4.33449	0.0373476	0.396209
KISS1	0.902478	4.33428	0.0373522	0.396209
TRA2B	-0.3378	4.33083	0.037428	0.396561
SLC6A7	-0.411313	4.33013	0.0374435	0.396561
TWIST1	0.563309	4.32921	0.0374635	0.396561
CNKSR1	0.479765	4.32668	0.0375193	0.396875
ATP5PB	-0.356029	4.324	0.0375784	0.397224
ETFA	-0.420956	4.3222	0.0376183	0.397369
COPS4	-0.708618	4.31857	0.0376986	0.397941
SLC17A6	-0.423275	4.31551	0.0377664	0.398212
RARS1	-0.278848	4.31072	0.0378729	0.398212
PPM1B	0.339953	4.31043	0.0378793	0.398212
HTR1E	0.366843	4.31039	0.0378803	0.398212
PTGFR	0.553879	4.3097	0.0378956	0.398212
ATP5IF1	-0.369517	4.30962	0.0378974	0.398212
CTDSPL2	0.344641	4.30917	0.0379075	0.398212
POU3F3	0.352829	4.30382	0.0380269	0.399191
GET3	-0.44258	4.3021	0.0380654	0.399192
CAVIN2	0.606881	4.30065	0.0380979	0.399192
U2AF1L4	-0.424845	4.2987	0.0381415	0.399192
PSMA5	-0.418419	4.29827	0.0381512	0.399192
SFTPC	0.585431	4.29449	0.0382361	0.399192
G3BP2	-0.559412	4.29426	0.0382411	0.399192
RIPPLY3	0.746549	4.29419	0.0382429	0.399192
GOT2	-0.371113	4.29337	0.0382613	0.399192
CPLX1	-0.303382	4.29328	0.0382632	0.399192
KCNJ16	0.798377	4.28953	0.0383478	0.399387
COPG1	-0.326252	4.28868	0.0383669	0.399387
MAP2K5	-0.43579	4.28852	0.0383705	0.399387
NPIPA2	0.539571	4.28741	0.0383956	0.399387
DCTN2	-0.519562	4.28663	0.0384132	0.399387
ZBTB20	0.482778	4.28512	0.0384473	0.399468
CENPE	0.765422	4.2813	0.0385339	0.399541
GDAP1	-0.365764	4.27899	0.0385863	0.399541
VPS51	-0.29503	4.27572	0.0386607	0.399541
GIT1	0.239478	4.27562	0.0386629	0.399541
CFL1	-0.380459	4.27549	0.0386659	0.399541
USH2A	0.569017	4.2753	0.0386701	0.399541
CORO1A	-0.331178	4.27527	0.0386707	0.399541
CLPTM1L	-0.335605	4.27521	0.0386723	0.399541
FDX2	-0.285142	4.27398	0.0387002	0.399541
RANBP1	-0.389947	4.27324	0.0387169	0.399541
FANCM	0.55019	4.26936	0.0388056	0.400184
COX6C	-0.279707	4.26697	0.0388602	0.400476
NCDN	-0.346881	4.26497	0.038906	0.40059
VPS45	-0.279708	4.26137	0.0389886	0.40059
PTMA	0.340317	4.26091	0.0389991	0.40059
TRPV2	-0.463815	4.25987	0.0390229	0.40059
MSMP	-0.758842	4.25917	0.039039	0.40059
MTCL1	-0.458752	4.25896	0.0390439	0.40059
SHTN1	0.556802	4.25845	0.0390556	0.40059
HLF	-0.324059	4.25543	0.039125	0.400754
CALCRL	0.633021	4.25483	0.0391389	0.400754
RASL10A	-0.339832	4.25422	0.039153	0.400754
C1QL3	-0.775174	4.25276	0.0391866	0.400754
C2orf15	0.568955	4.25174	0.0392102	0.400754
ADAT3	0.535686	4.24985	0.0392538	0.400754
TNIP2	0.417516	4.24817	0.0392927	0.400754
ZNF765	0.514397	4.24786	0.0392998	0.400754
BAZ2B	0.530274	4.24748	0.0393087	0.400754
CTXN3	-0.561405	4.24493	0.0393678	0.4008
SLC16A14	-0.535412	4.24462	0.0393748	0.4008
RCAN3	0.517189	4.24387	0.0393923	0.4008
S100A13	-0.449181	4.24034	0.0394743	0.40109
MTMR14	-0.433697	4.23953	0.039493	0.40109
PCDHAC2	-0.519237	4.23901	0.0395051	0.40109
TECTA	-0.309449	4.23465	0.0396068	0.40109
SRMS	0.843428	4.23313	0.0396422	0.40109
CLCA2	0.557888	4.23309	0.0396431	0.40109
STPG1	-0.463039	4.23283	0.0396492	0.40109
SCIN	0.491982	4.23163	0.0396773	0.40109
APBA3	0.352115	4.23101	0.0396918	0.40109
NANOS1	0.355007	4.23034	0.0397075	0.40109
INSL4	0.520958	4.2302	0.0397109	0.40109
PDE5A	0.447397	4.22471	0.0398394	0.401635
NDUFA10	-0.315097	4.22462	0.0398414	0.401635
SLC27A5	-0.361766	4.22452	0.039844	0.401635
PPIL4	0.319764	4.22062	0.0399355	0.402291
TIGD5	0.281925	4.21399	0.0400919	0.403345
ZNF391	0.379996	4.21394	0.0400932	0.403345
ATP5MG	-0.277834	4.21015	0.0401828	0.403492
RAB35	-0.516365	4.20944	0.0401997	0.403492
RAB40C	-0.300095	4.209	0.0402101	0.403492
ZNF326	0.439266	4.20731	0.0402501	0.403492
CDH22	-0.442263	4.20648	0.0402698	0.403492
TDRD6	0.425207	4.2064	0.0402718	0.403492
FBXO2	-0.333219	4.20548	0.0402935	0.403492
DLGAP1	-0.443683	4.2039	0.0403311	0.403603
CX3CL1	-0.359256	4.19866	0.0404558	0.404499
PTPRB	0.398	4.19791	0.0404738	0.404499
CDKN2AIPNL	-0.280605	4.19583	0.0405235	0.404729
KAZN	-0.431436	4.19137	0.0406303	0.405409
NET1	0.564311	4.19053	0.0406504	0.405409
GABARAP	-0.271019	4.18965	0.0406715	0.405409
COPS5	-0.431975	4.186	0.0407593	0.405883
ATL3	0.316181	4.18444	0.0407967	0.405883
POMGNT1	-0.248389	4.1841	0.0408049	0.405883
TACR3	0.634238	4.18251	0.0408433	0.405883
IRF2BP2	0.35896	4.18212	0.0408525	0.405883
HLTF	-0.461791	4.17634	0.0409923	0.406809
SNRNP25	-0.254009	4.17605	0.0409992	0.406809
PRR29	-0.615671	4.17023	0.0411401	0.407479
TTPA	0.523455	4.16951	0.0411577	0.407479
TMEM267	0.554027	4.16886	0.0411734	0.407479
MADCAM1	0.460007	4.16884	0.041174	0.407479
GRAP	0.445702	4.16597	0.0412437	0.407479
SP1	0.301164	4.16577	0.0412486	0.407479
CALCOCO2	0.296574	4.16455	0.0412783	0.407479
PARL	-0.432187	4.16431	0.0412841	0.407479
OGDHL	-0.38945	4.1629	0.0413186	0.407479
SLC2A12	0.328724	4.16173	0.0413473	0.407479
HNRNPF	0.347118	4.16115	0.0413613	0.407479
VKORC1	-0.325019	4.15902	0.0414133	0.407726
IGSF9B	0.30893	4.15468	0.0415197	0.40851
PDS5A	0.287376	4.15211	0.0415828	0.408779
FNIP2	0.301716	4.15137	0.0416008	0.408779
ORMDL3	-0.289106	4.14976	0.0416405	0.408788
LAMTOR2	-0.248172	4.14822	0.0416783	0.408788
MTX1	-0.307544	4.14806	0.0416823	0.408788
POLR2J3	-0.464013	4.144	0.0417822	0.40931
RETREG2	-0.437396	4.14283	0.0418112	0.40931
ZNF780B	0.269792	4.14263	0.0418163	0.40931
FSTL5	-0.486896	4.13902	0.0419055	0.40991
CUEDC2	-0.341214	4.13797	0.0419315	0.40991
TRPV3	0.402254	4.13628	0.0419733	0.410016
MYOCOS	0.78574	4.13321	0.0420496	0.410016
MAML1	0.267927	4.13255	0.042066	0.410016
ALDOA	-0.506509	4.13181	0.0420843	0.410016
RPP25L	-0.358844	4.13057	0.0421152	0.410016
CARD16	0.74503	4.1299	0.0421319	0.410016
OAZ1	-0.30989	4.12872	0.0421612	0.410016
TVP23B	0.393584	4.12657	0.0422149	0.410016
ARMC8	-0.356825	4.12604	0.042228	0.410016
ATP6V1C1	-0.312247	4.12534	0.0422455	0.410016
FCN3	0.7491	4.12493	0.0422557	0.410016
GAL3ST3	-0.295862	4.12341	0.0422938	0.410016
FBLN7	-0.62964	4.12268	0.042312	0.410016
APOL3	0.791044	4.12237	0.0423198	0.410016
ARL3	-0.270403	4.12116	0.0423499	0.410047
NUP160	0.327204	4.11697	0.042455	0.410652
NMUR1	0.596919	4.11561	0.0424893	0.410652
SP3	0.296978	4.11545	0.0424933	0.410652
LPP	0.472746	4.10893	0.0426572	0.411974
CHN1	-0.368236	4.10694	0.0427076	0.412199
MPHOSPH10	0.29376	4.10548	0.0427444	0.412292
INAVA	0.631238	4.10243	0.0428215	0.412296
ALKBH3	-0.457224	4.10156	0.0428435	0.412296
KCP	0.634715	4.10123	0.0428521	0.412296
KIF12	-0.632624	4.10075	0.0428642	0.412296
C1QTNF6	0.417519	4.09914	0.042905	0.412296
CIAPIN1	-0.453648	4.09815	0.0429302	0.412296
RNF121	-0.59757	4.09798	0.0429345	0.412296
CLTC	-0.486012	4.0959	0.0429874	0.412432
AIG1	-0.324287	4.09529	0.0430029	0.412432
SPINDOC	0.34322	4.09108	0.0431101	0.413019
NKAPL	0.431691	4.09075	0.0431184	0.413019
JDP2	0.407332	4.08883	0.0431676	0.413044
TST	-0.459039	4.08743	0.0432032	0.413044
TRAM2	0.328522	4.08739	0.0432043	0.413044
DNAJC19	-0.371809	4.08551	0.0432523	0.413044
PCMT1	-0.657842	4.08503	0.0432647	0.413044
H2BC5	0.582869	4.08428	0.043284	0.413044
ACLY	-0.306375	4.0803	0.0433859	0.413751
MYOT	0.701365	4.07871	0.0434269	0.413751
TRAM1L1	-0.350885	4.07782	0.0434497	0.413751
PWP1	-0.246827	4.07715	0.0434668	0.413751
HGSNAT	-0.381087	4.07116	0.0436212	0.414855
ZNF695	0.479972	4.07054	0.0436373	0.414855
DLD	-0.43681	4.06802	0.0437026	0.415216
CHMP2B	-0.335027	4.06671	0.0437364	0.415277
TXLNB	0.55218	4.06503	0.0437799	0.415431
FAM229A	0.409581	4.06234	0.0438498	0.415835
TEX35	0.587641	4.05555	0.0440263	0.417224
SLF1	0.448658	4.0546	0.0440511	0.417224
ZNF761	0.508946	4.04889	0.0442005	0.418135
PIP4K2A	0.494682	4.0459	0.0442787	0.418135
ZNF891	-0.611297	4.04583	0.0442807	0.418135
SNAP91	-0.455309	4.04407	0.0443268	0.418135
PPDPF	-0.27592	4.04397	0.0443294	0.418135
ZNF519	0.37209	4.04396	0.0443298	0.418135
GAB2	0.514146	4.04358	0.0443397	0.418135
GPR88	-0.367801	4.04102	0.0444071	0.41851
SPATA33	-0.490975	4.03803	0.0444856	0.418991
PBX1	-0.258526	4.03243	0.0446337	0.419957
AFG3L2	-0.337705	4.03157	0.0446563	0.419957
CAST	0.296021	4.03102	0.044671	0.419957
CASP14	0.572339	4.02915	0.0447203	0.419961
TRPC1	-0.417556	4.02878	0.0447302	0.419961
NLGN1	0.430981	4.02788	0.0447542	0.419961
UQCRC2	-0.509156	4.02363	0.0448672	0.42019
SERTM1	-0.71401	4.02339	0.0448736	0.42019
CAPZB	-0.355359	4.02275	0.0448904	0.42019
PSMC4	-0.266785	4.02179	0.0449161	0.42019
NLRP1	0.603873	4.02044	0.044952	0.42019
FN3KRP	-0.310671	4.01961	0.0449742	0.42019
SNRPE	-0.307911	4.01847	0.0450046	0.42019
GATA5	0.739917	4.01823	0.0450111	0.42019
TGIF2-RAB5IF	-0.406921	4.01762	0.0450272	0.42019
PPP5C	-0.372067	4.01543	0.0450857	0.420478
ZNF578	0.362988	4.014	0.045124	0.420576
FITM1	0.609253	4.01213	0.045174	0.420784
MUC22	0.557089	4.0069	0.0453143	0.421405
MAPK3	-0.279158	4.00688	0.0453148	0.421405
UBE2Z	-0.415079	4.00581	0.0453436	0.421405
SLC35F4	0.665786	4.00474	0.0453724	0.421405
GABPB2	0.55321	4.00443	0.0453808	0.421405
DCUN1D3	0.307653	3.99992	0.0455024	0.421405
ITGA1	0.381238	3.99852	0.0455402	0.421405
ENO1	-0.434374	3.99816	0.04555	0.421405
NDUFB3	-0.395539	3.99791	0.0455568	0.421405
EN1	0.808397	3.99705	0.0455799	0.421405
SLC35D1	0.426531	3.99637	0.0455984	0.421405
TRARG1	0.564626	3.99523	0.0456293	0.421405
FASN	-0.380783	3.99437	0.0456526	0.421405
SRP19	0.514731	3.99371	0.0456705	0.421405
APLP2	-0.352645	3.99357	0.0456741	0.421405
GPSM2	0.33925	3.99304	0.0456885	0.421405
PTP4A2	0.480046	3.99154	0.0457293	0.421405
PRF1	0.760906	3.99095	0.0457453	0.421405
NT5C	-0.48656	3.99015	0.0457669	0.421405
FNDC4	-0.402111	3.97595	0.0461545	0.423766
DOLK	-0.374588	3.97462	0.0461908	0.423766
UBL5	-0.268552	3.97156	0.0462749	0.423766
SULT1A4	0.430448	3.97147	0.0462773	0.423766
EFHD1	0.393701	3.97125	0.0462834	0.423766
CYP46A1	-0.350732	3.97118	0.0462852	0.423766
SEPHS2	-0.395586	3.96829	0.0463647	0.423766
ZNF600	0.619208	3.96795	0.0463743	0.423766
DPPA4	0.66918	3.96717	0.0463957	0.423766
CAMKK1	-0.409454	3.96637	0.0464178	0.423766
ANTKMT	-0.284852	3.96596	0.0464292	0.423766
FEN1	-0.381263	3.96586	0.0464317	0.423766
DOCK3	-0.325158	3.96485	0.0464597	0.423766
AGFG1	-0.321422	3.9647	0.0464637	0.423766
PRR9	0.877129	3.96448	0.0464698	0.423766
HNRNPA0	-0.303595	3.96407	0.0464812	0.423766
POLR2J2	-0.509205	3.96045	0.0465812	0.423766
SLIT1	-0.318029	3.96021	0.0465879	0.423766
NSRP1	0.591267	3.96002	0.0465931	0.423766
STK39	-0.310268	3.95932	0.0466127	0.423766
PNLDC1	0.856245	3.95679	0.0466827	0.423766
ERP29	-0.400357	3.95573	0.0467121	0.423766
MAP4K1	0.534869	3.95481	0.0467377	0.423766
CCNK	0.30816	3.954	0.04676	0.423766
MED30	0.3971	3.95365	0.0467697	0.423766
ALX4	0.4116	3.95083	0.0468484	0.423766
FAM81A	-0.396858	3.9506	0.0468545	0.423766
AVPR1B	0.477924	3.95051	0.0468572	0.423766
FOXQ1	0.391198	3.9505	0.0468574	0.423766
TMX1	0.328734	3.95032	0.0468626	0.423766
DPF3	0.459222	3.94944	0.046887	0.423766
KMT2C	0.371956	3.94521	0.0470051	0.424068
SLC25A4	-0.372201	3.94461	0.0470218	0.424068
AIF1L	0.66102	3.94427	0.0470312	0.424068
RRP36	-0.367764	3.94314	0.0470629	0.424068
GLOD4	-0.426516	3.94006	0.0471492	0.424068
FBP1	-0.862404	3.93901	0.0471786	0.424068
POLL	-0.481211	3.93889	0.047182	0.424068
REEP1	-0.309909	3.93854	0.0471916	0.424068
GPX7	-0.375554	3.93828	0.0471989	0.424068
TOB2	0.496656	3.93827	0.0471992	0.424068
RPS6KC1	-0.607745	3.9365	0.047249	0.424107
PARD3	0.530471	3.93613	0.0472593	0.424107
FGF1	0.608982	3.93125	0.0473967	0.424753
PBX3	0.460848	3.93013	0.0474284	0.424753
DUSP3	-0.292685	3.92732	0.0475076	0.424753
TAFA1	-0.611808	3.92487	0.0475768	0.424753
FAP	0.419536	3.92477	0.0475798	0.424753
SAMD9L	0.496476	3.92468	0.0475821	0.424753
OR7A5	0.613398	3.92447	0.0475882	0.424753
TPRKB	0.405093	3.92416	0.0475969	0.424753
CREB1	0.344545	3.92177	0.0476647	0.424753
KCNAB1	-0.365957	3.92125	0.0476793	0.424753
DNAL4	-0.329965	3.9201	0.0477121	0.424753
PSMC6	-0.247793	3.91919	0.0477379	0.424753
PRPF6	-0.282931	3.91819	0.0477664	0.424753
RDH16	0.449016	3.91766	0.0477813	0.424753
LMX1B	0.53606	3.9163	0.04782	0.424753
PEX11B	-0.46045	3.9155	0.0478428	0.424753
C6orf120	-0.356746	3.91497	0.0478577	0.424753
LRRC66	0.476778	3.91485	0.0478611	0.424753
SPAG7	-0.272769	3.91483	0.0478618	0.424753
SLC25A3	-0.293158	3.91316	0.0479094	0.424927
CXCL14	-0.460914	3.91124	0.0479643	0.425166
GABRA6	-0.956415	3.9097	0.0480082	0.425248
MDH2	-0.524891	3.90896	0.0480294	0.425248
SKP2	0.551688	3.90728	0.0480773	0.425303
USP10	-0.462316	3.90678	0.0480915	0.425303
PITX1	0.857161	3.90393	0.0481733	0.425778
KCNH1	-0.421384	3.90122	0.0482512	0.425971
TCHH	0.444862	3.90104	0.0482561	0.425971
KIFC2	-0.277149	3.89945	0.048302	0.425971
GYS2	0.710536	3.89444	0.0484462	0.425971
ADIPOR2	0.513615	3.89206	0.0485149	0.425971
COLEC11	0.753578	3.89188	0.0485202	0.425971
OR6C75	0.96742	3.89181	0.0485222	0.425971
RNF182	0.544474	3.89112	0.048542	0.425971
MPI	-0.236479	3.88772	0.0486405	0.425971
SLC39A10	-0.396893	3.88736	0.048651	0.425971
EXTL2	-0.366303	3.88693	0.0486632	0.425971
CRMP1	-0.497021	3.88655	0.0486743	0.425971
UTP20	0.38083	3.88603	0.0486895	0.425971
DSC1	0.526776	3.88461	0.0487306	0.425971
RBSN	-0.264257	3.8845	0.0487339	0.425971
KCNK1	-0.421863	3.88395	0.0487497	0.425971
SAMD11	0.397522	3.88288	0.0487808	0.425971
SLC2A6	-0.340125	3.88029	0.0488562	0.425971
DCXR	-0.269435	3.88006	0.0488628	0.425971
MRPL15	-0.290864	3.87925	0.0488863	0.425971
VPS39	-0.287731	3.87892	0.0488959	0.425971
ALOX5	-0.972288	3.87878	0.0489	0.425971
WNT9A	-0.444659	3.87806	0.0489209	0.425971
CNOT4	0.339907	3.87784	0.0489276	0.425971
NCOR1	0.374446	3.87773	0.0489306	0.425971
LYPD8	-0.540145	3.87735	0.0489419	0.425971
SERPINI1	-0.41504	3.87591	0.0489837	0.425971
ZSCAN12	0.570584	3.87438	0.0490283	0.425971
RHOH	0.723445	3.87316	0.049064	0.425971
MAPRE3	-0.275592	3.87302	0.0490682	0.425971
AFF3	0.280903	3.87265	0.0490791	0.425971
VDAC2	-0.514152	3.87155	0.0491112	0.425971
SEC14L1	0.330394	3.86975	0.049164	0.425971
ASIC1	-0.403534	3.86953	0.0491702	0.425971
RPA3	-0.430438	3.86874	0.0491934	0.425971
SEC11A	0.311537	3.8684	0.0492033	0.425971
TDRD3	-0.382078	3.86645	0.0492606	0.426167
TUBGCP2	-0.288122	3.86572	0.0492819	0.426167
ATL1	-0.322865	3.86433	0.0493228	0.426278
NFE2L1	-0.285428	3.85886	0.0494839	0.427301
GTF2IRD1	0.322282	3.85825	0.0495019	0.427301
RRP9	-0.241199	3.85683	0.0495438	0.427301
PRKCD	-0.430722	3.85558	0.0495809	0.427301
GNB1	-0.348113	3.85555	0.0495817	0.427301
ASNS	-0.285058	3.85188	0.0496904	0.427785
CHPT1	0.419744	3.85166	0.0496967	0.427785
PCSK5	0.432837	3.84896	0.0497769	0.427785
CCDC34	0.463235	3.84712	0.0498316	0.427785
UQCRQ	-0.268808	3.84529	0.049886	0.427785
RNF213	0.446403	3.84448	0.04991	0.427785
MRPL36	-0.354007	3.84407	0.0499222	0.427785
CUTA	-0.37453	3.84213	0.04998	0.427785

## Sheet: Supplementary Table 3
Supplementary Table S3. Results of the Canonical Pathway Analysis of Differentially Expressed Genes.
Ingenuity Canonical Pathways	-log(p-value)	Ratio	Molecules
Huntington's Disease Signaling	15.2	0.209	AP2A2,ATP5F1A,ATP5F1B,ATP5MC1,ATP5PB,BCL2L1,CAPN1,CASP14,CASQ1,CLTA,CLTB,CLTC,CPLX2,CREB1,CTSD,DCTN1,DNAJB1,DNAJC5,DNM1L,EP300,GNB1,GNG3,GPAA1,GRB2,HDAC3,HSPA1A,HSPA1B,IGF1R,MAPK3,NAPA,NAPB,NAPG,NCOR1,NSF,PACSIN1,POLR2E,POLR2J2/POLR2J3,PRKCD,PRKCQ,PSMA5,PSMA6,PSMB2,PSMB6,PSMB7,PSMC4,PSMC5,PSMC6,PSMD2,PSMD4,PSMD8,RPH3A,SNAP25,SNCA,SOS2,SP1,STX1A,STX1B,TAF4,UBE2S,VAMP2
Synaptogenesis Signaling Pathway	13.7	0.192	ADCY1,AP2A1,AP2A2,AP2B1,AP2M1,AP2S1,ARHGEF7,ARPC2,ARPC4,CACNB1,CALM1,CALM2,CALM3,CDH22,CDH26,CFL1,CHN1,CNTNAP1,CPLX1,CPLX2,CREB1,CTNND1,DNAJC5,EFNB3,EPHA10,EPHA4,EPHA5,EPHB3,EPHB6,GPAA1,GRB2,GRIN3A,ITSN2,LIMK1,MAPK3,NAPA,NAPB,NAPG,NLGN1,NSF,PAFAH1B1,PRKAG1,PRKAR1B,PRKCD,RAB3A,RASGRF1,RASGRP2,SNAP25,SNCA,SNCG,SOS2,STX1A,STX1B,STXBP1,SYN2,SYT11,SYT13,SYT2,SYT4,UNC13A,VAMP2
Oxidative Phosphorylation	10.9	0.279	ATP5F1A,ATP5F1B,ATP5MC1,ATP5MC3,ATP5MG,ATP5PB,COX5A,COX6B1,COX6C,COX7A2,COX8A,CYC1,NDUFA10,NDUFA11,NDUFA13,NDUFA2,NDUFA4,NDUFAB1,NDUFB2,NDUFB3,NDUFB5,NDUFB9,NDUFS6,NDUFV1,UQCRC1,UQCRC2,UQCRFS1,UQCRH,UQCRQ
Respiratory electron transport	10.3	0.292	COX5A,COX6B1,COX6C,COX7A2,COX8A,CYC1,ETFA,ETFDH,NDUFA10,NDUFA11,NDUFA13,NDUFA2,NDUFA4,NDUFAB1,NDUFB2,NDUFB3,NDUFB5,NDUFB9,NDUFC2,NDUFS6,NDUFV1,UQCRC1,UQCRC2,UQCRFS1,UQCRH,UQCRQ
Sirtuin Signaling Pathway	9.74	0.172	ACLY,APEX1,ATP5F1A,ATP5F1B,ATP5MC1,ATP5PB,BECN1,CYC1,GABARAP,GABARAPL1,GABPA,GABPB2,GOT2,H1-0,H1-2,LDHA,LDHB,MAP1LC3A,MAPK3,NDUFA10,NDUFA11,NDUFA13,NDUFA2,NDUFA4,NDUFAB1,NDUFB2,NDUFB3,NDUFB5,NDUFB9,NDUFS6,NDUFV1,NQO1,PGAM1,PGAM2,RRP9,SIRT1,SLC25A4,SP1,TIMM10,TIMM13,TIMM17A,TIMM23,TIMM44,TOMM20,TOMM40L,TOMM70,TUBA4A,UQCRC2,UQCRFS1,VDAC2,XRCC6
SNARE Signaling Pathway	9.64	0.232	ADCY1,CACNB1,CALM1,CALM2,CALM3,CPLX1,CPLX2,DNAJC5,GPAA1,NAPA,NAPB,NAPG,NSF,PRKAG1,PRKAR1B,RAB39A,RAB3A,SNAP23,SNAP25,SNAP91,SNCA,SNCG,STX1A,STX1B,STXBP1,SYN2,SYT11,SYT13,SYT2,SYT4,UNC13A,VAMP2
Mitochondrial Dysfunction	9.29	0.161	ATP1A1,ATP1A3,ATP5F1A,ATP5F1B,ATP5MC1,ATP5MC3,ATP5MG,ATP5PB,BECN1,CACNB1,CALM1,CALM2,CALM3,CAPN1,COX5A,COX6B1,COX6C,COX7A2,COX8A,CREB1,CYC1,DLD,DNM1L,FIS1,GPX4,GPX7,GSTZ1,MCU,MGST3,NDUFA10,NDUFA11,NDUFA13,NDUFA2,NDUFA4,NDUFAB1,NDUFB2,NDUFB3,NDUFB5,NDUFB9,NDUFS6,NDUFV1,PPP3CB,PRKAG1,PRKAR1B,SAMM50,SIRT1,SNCA,TOMM20,TOMM70,UQCRC1,UQCRC2,UQCRFS1,UQCRH,UQCRQ,VDAC2
MHC class II antigen presentation	8.55	0.227	ACTR10,ACTR1B,AP1B1,AP2A1,AP2A2,AP2B1,AP2M1,AP2S1,CAPZB,CENPE,CLTA,CLTC,CTSD,CTSF,DCTN1,DCTN2,DCTN3,DNM1L,DYNC1I1,DYNC1LI1,DYNLL2,HLA-DQA1,KIF5B,KIFAP3,KLC1,SH3GL2,SPTBN2,TUBA4A,TUBB3
L1CAM interactions	8.33	0.228	ACTB,ACTG1,ANK3,AP2A1,AP2A2,AP2B1,AP2M1,AP2S1,CLTA,CLTC,CNTNAP1,DNM1L,ITGA1,KCNQ3,MAP2K1,MAPK3,NCAM1,RPS6KA4,SCN1B,SCN2B,SCN4B,SCN8A,SH3GL2,SHTN1,SPTAN1,SPTBN2,TUBA4A,TUBB3
Granzyme A Signaling	8.22	0.284	APEX1,GSDMB,H1-0,H1-2,MBP,NDUFA10,NDUFA11,NDUFA13,NDUFA2,NDUFA4,NDUFAB1,NDUFB2,NDUFB3,NDUFB5,NDUFB9,NDUFS6,NDUFV1,NME1,PRF1,SETSIP,XRCC6
EPH-Ephrin signaling	7.68	0.247	ACTB,ACTG1,AP2A1,AP2A2,AP2B1,AP2M1,AP2S1,ARHGEF7,ARPC2,ARPC4,CFL1,CLTA,CLTB,CLTC,EFNB3,EPHA10,EPHA4,EPHA5,EPHB3,EPHB6,GIT1,LIMK1,NGEF
Glycolysis I	7.19	0.429	ALDOA,ENO1,ENO2,FBP1,GAPDH,GPI,PFKL,PFKP,PGAM1,PGAM2,PKM,TPI1
GABA synthesis, release, reuptake and degradation	7.14	0.526	CPLX1,DNAJC5,GAD1,GAD2,RAB3A,SLC32A1,SNAP25,STX1A,STXBP1,VAMP2
RHO GTPase cycle	6.95	0.133	ABR,ACTB,ACTG1,ANLN,ARFGAP2,ARHGAP17,ARHGAP25,ARHGAP31,ARHGAP5,ARHGEF25,ARHGEF7,BRK1,CAPZB,CCP110,CEP97,CHN1,CKB,CLTC,COPS4,CYFIP2,DIAPH3,DOCK1,DOCK3,DSP,ERBIN,ESYT1,GIT1,GMIP,GRB2,HMOX2,HSP90AA1,IL32,ITSN2,JAG1,MTX1,MYO9B,NET1,NGEF,NIPSNAP2,PAK6,PDE5A,PKN2,PKP4,PLEKHG5,PTPN13,RHOD,RHOH,SAMM50,SH3PXD2A,SLITRK5,SNAP23,SOS2,SPTAN1,STK38,STMN2,SWAP70,SYDE2,TRA2B,UACA,UBXN11
Beta-catenin independent WNT signaling	6.75	0.17	AP2A1,AP2A2,AP2B1,AP2M1,AP2S1,CALM1,CLTA,CLTB,CLTC,GNAT2,GNB1,GNG3,LEF1,NME1,NME5,PI4KA,PPP3CB,PRKG1,PSMA5,PSMA6,PSMB2,PSMB6,PSMB7,PSMC4,PSMC5,PSMC6,PSMD2,PSMD4,PSMD8,SPHK2,STK16,STK3,STK38,STK39,TNRC6C
Cargo recognition for clathrin-mediated endocytosis	6.64	0.219	AGFG1,AP2A1,AP2A2,AP2B1,AP2M1,AP2S1,CLTA,CLTB,CLTC,COPS4,COPS5,COPS7A,GRB2,ITSN2,LRP2,NECAP1,NEDD8,SH3GL2,SNAP91,SYT11,SYT2,TOR1A,VAMP2
Phagosome Maturation	6.47	0.177	ATP6V0A1,ATP6V0B,ATP6V0D1,ATP6V0E2,ATP6V1A,ATP6V1B2,ATP6V1C1,ATP6V1D,ATP6V1E1,ATP6V1G2,CTSD,CTSF,DYNC1I1,DYNC1LI1,DYNLL2,GPAA1,NAPA,NAPB,NAPG,NSF,PRDX2,PRDX5,SNAP25,STX1A,STX1B,TUBA4A,TUBB3,VAMP2,VPS11,VPS39,VPS45
Neutrophil degranulation	6.38	0.128	ACLY,ACP3,ACTR10,ACTR1B,ALDH3B1,ALDOA,ALOX5,AP2A2,APEH,APRT,ARMC8,ATP6V0A1,ATP6V1D,BST2,C6orf120,CAPN1,CNN2,CTSD,DNAJC5,DSC1,DSP,DYNC1LI1,GLB1,GPI,HEBP2,HGSNAT,HMOX2,HSP90AA1,HSPA1A,HSPA1B,KCNAB2,LAMTOR2,NDUFC2,ORMDL3,PFKL,PGAM1,PKM,PPIA,PRKCD,PSAP,PSMA5,PSMB7,PSMD2,PTGES2,PTPRB,PTPRN2,PYGB,RAB3A,RAB4B,SLPI,SNAP23,SNAP25,SPTAN1,SYNGR1,TICAM2,TMC6,TOLLIP,TOM1,TRAPPC1,TTR,XRCC6
COPI-mediated anterograde transport	6.26	0.216	ACTR10,ANK3,ARF3,ARFGAP2,CAPZB,COG1,COPG1,DCTN1,DCTN2,DCTN3,DYNC1I1,DYNC1LI1,DYNLL2,NAPA,NAPB,NAPG,NSF,SPTAN1,SPTBN2,TMED3,TUBA4A,TUBB3
Signaling by NTRK1 (TRKA)	6.08	0.235	AP2A1,AP2A2,AP2B1,AP2M1,AP2S1,CLTA,CLTC,CREB1,DNAL4,DNM1L,DUSP3,GRB2,MAP2K1,MAP2K5,MAPK3,PPP2R1A,PPP2R1B,RIT2,SH3GL2
Nuclear Cytoskeleton Signaling Pathway	5.96	0.158	ACTB,ACTG1,ACTR10,AHCTF1,ATM,CAPZB,CDH22,CDH26,CENPE,DCTN1,DCTN2,DCTN3,DYNC1I1,DYNC1LI1,DYNLL2,ITGA1,ITGB8,KIF12,KIF1C,KIF25,KIF5B,KIFAP3,KIFC2,KLC1,MTCL1,NUP107,NUP160,SKP1,SKP2,SYNE4,TMX4,TOR1A,TUBA4A,TUBB3,XRCC6
Cell Cycle Checkpoints	5.95	0.144	AHCTF1,ATM,BABAM1,CCNA1,CCNA2,CDC6,CENPE,CLIP1,DNA2,DYNC1I1,DYNC1LI1,DYNLL2,H2BC5,KAT5,MCM10,MCM7,NDE1,NSD2,NUP107,NUP160,ORC5,PAFAH1B1,PIAS4,PPP2R1A,PPP2R1B,PSMA5,PSMA6,PSMB2,PSMB6,PSMB7,PSMC4,PSMC5,PSMC6,PSMD2,PSMD4,PSMD8,RPA3,SPDL1,UBE2N,UBE2S,UBE2V2,YWHAZ
Intra-Golgi and retrograde Golgi-to-ER traffic	5.91	0.162	ACTR10,ARF3,ARFGAP2,CAPZB,CENPE,COG1,COPG1,DCTN1,DCTN2,DCTN3,DYNC1I1,DYNC1LI1,DYNLL2,KIF12,KIF1C,KIF25,KIF5B,KIFAP3,KIFC2,KLC1,NAPA,NAPB,NAPG,NSF,PAFAH1B1,RAB39A,RAB6B,TMED3,TUBA4A,TUBB3,VPS45,VPS51,VPS54
Mitotic G2-G2/M phases	5.76	0.159	AJUBA,CCNA1,CCNA2,CCP110,CDK11A,DCTN1,DCTN2,DCTN3,EP300,FKBPL,HJURP,HSP90AA1,LCMT1,NDE1,PAFAH1B1,PPME1,PPP2R1A,PPP2R1B,PSMA5,PSMA6,PSMB2,PSMB6,PSMB7,PSMC4,PSMC5,PSMC6,PSMD2,PSMD4,PSMD8,SKP1,TUBA4A,TUBB3,TUBGCP2
Membrane Repair Signaling Pathway	5.67	0.2	ANXA6,CAPN1,CHMP2B,CHMP4B,CHMP6,GPAA1,MCOLN1,NAPA,NAPB,NAPG,NSF,SNAP25,STX1A,STX1B,SYT11,SYT13,SYT2,SYT4,TSPAN1,TSPAN15,TSPAN5,VAMP2
C-type lectin receptors (CLRs)	5.58	0.178	CALM1,EP300,IKBKB,MALT1,MUC12,MUC15,MUC3A,NEDD8,NFKBIA,PPP3CB,PRKCD,PSMA5,PSMA6,PSMB2,PSMB6,PSMB7,PSMC4,PSMC5,PSMC6,PSMD2,PSMD4,PSMD8,SGK3,SKP1,UBE2M,UBE2N
Clathrin-mediated endocytosis	5.54	0.186	ACTB,ACTG1,AGFG1,AMPH,AP2A1,AP2A2,AP2B1,AP2M1,AP2S1,ARPC2,ARPC4,CLTA,CLTB,CLTC,GRB2,ITSN2,LRP2,NECAP1,PACSIN1,SH3GL2,SNAP91,SYT11,SYT2,VAMP2
Mitochondrial protein import	5.51	0.246	ATP5F1A,ATP5F1B,ATP5MC1,CHCHD5,CYC1,DNAJC19,MTX1,SAMM50,SLC25A4,TIMM10,TIMM13,TIMM17A,TIMM23,TIMM44,TOMM20,TOMM70
Signaling by Insulin receptor	5.42	0.289	ATP6V0A1,ATP6V0B,ATP6V0D1,ATP6V0E2,ATP6V1A,ATP6V1B2,ATP6V1C1,ATP6V1D,ATP6V1E1,ATP6V1G2,CTSD,GRB2,MAPK3
Synthesis of DNA	5.38	0.187	CCNA1,CCNA2,CDC6,DNA2,FEN1,MCM7,ORC5,POLE,PSMA5,PSMA6,PSMB2,PSMB6,PSMB7,PSMC4,PSMC5,PSMC6,PSMD2,PSMD4,PSMD8,RPA3,SKP1,SKP2,UBE2S
Signaling by NOTCH4	5.24	0.175	EP300,JAG1,MAML1,MAML2,NME1,NME5,PI4KA,PSMA5,PSMA6,PSMB2,PSMB6,PSMB7,PSMC4,PSMC5,PSMC6,PSMD2,PSMD4,PSMD8,SKP1,SPHK2,STK16,STK3,STK38,STK39,YWHAZ
Degradation of beta-catenin by the destruction complex	5.2	0.207	AXIN1,FRAT1,LEF1,PPP2R1A,PPP2R1B,PSMA5,PSMA6,PSMB2,PSMB6,PSMB7,PSMC4,PSMC5,PSMC6,PSMD2,PSMD4,PSMD8,SKP1,SKP2,TLE4
Creatine-phosphate Biosynthesis	5.18	0.833	CKB,CKM,CKMT1A,CKMT1B,MAP4K4
Parkinson's Signaling Pathway	5.1	0.134	ACTB,ACTG1,ALDH3B1,ATP6V0A1,ATP6V0B,ATP6V0D1,ATP6V0E2,ATP6V1A,ATP6V1B2,ATP6V1C1,ATP6V1D,ATP6V1E1,ATP6V1G2,CACNB1,CALM1,CALM2,CALM3,FASLG,GBA2,GRIN3A,IL15,NDUFA10,NDUFA11,NDUFA13,NDUFA2,NDUFA4,NDUFAB1,NDUFB2,NDUFB3,NDUFB5,NDUFB9,NDUFS6,NDUFV1,NQO1,SEPTIN5,SNCA,TGFB3,TLR9,TOMM20,TUBA4A,TUBB3,UCHL1
Ion channel transport	5.1	0.158	ASIC1,ATP13A2,ATP1A1,ATP1A3,ATP2B2,ATP6V0A1,ATP6V0B,ATP6V0D1,ATP6V0E2,ATP6V1A,ATP6V1B2,ATP6V1C1,ATP6V1D,ATP6V1E1,ATP6V1G2,ATP9A,CALM1,CASQ1,CLCA2,FXYD6,MCOLN1,RYR3,SGK3,TRPC1,TRPV2,TRPV3,TRPV6,UNC80,WNK1
XBP1(S) activates chaperone genes	5.08	0.271	ADD1,ATP6V0D1,CUL7,DCTN1,EDEM1,EXTL1,EXTL2,EXTL3,HYOU1,KLHDC3,MYDGF,SULT1A3,YIF1A
Gluconeogenesis I	5.06	0.345	ALDOA,ENO1,ENO2,FBP1,GAPDH,GPI,MDH1,MDH2,PGAM1,PGAM2
Glucose metabolism	5.05	0.209	ALDOA,ENO1,ENO2,FBP1,GAPDH,GPI,HK1,NUP107,NUP160,PFKFB4,PFKL,PFKP,PGAM1,PGAM2,PKM,PPP2R1A,PPP2R1B,TPI1
CLEAR Signaling Pathway	5.02	0.137	ATP6V0A1,ATP6V0B,ATP6V0D1,ATP6V0E2,ATP6V1A,ATP6V1B2,ATP6V1C1,ATP6V1D,ATP6V1E1,ATP6V1G2,BECN1,BNIP3,CREB1,CTSD,CTSF,EP300,FLCN,GABARAP,GLB1,IGF1R,IKBKB,LAMTOR2,MAPK3,MCOLN1,PDGFRB,PPP2R1A,PPP2R1B,PPP2R2B,PPP3CB,PRKAG1,PRKCD,PRKCQ,PSAP,PTPA,SCPEP1,STUB1,TLR9,VPS11,YWHAZ
Somitogenesis	4.98	0.25	EPHA4,LEF1,PSMA5,PSMA6,PSMB2,PSMB6,PSMB7,PSMC4,PSMC5,PSMC6,PSMD2,PSMD4,PSMD8,TBX6
Interleukin-1 family signaling	4.96	0.177	ALOX5,IKBKB,MAP2K1,NFKBIA,PELI3,PSMA5,PSMA6,PSMB2,PSMB6,PSMB7,PSMC4,PSMC5,PSMC6,PSMD2,PSMD4,PSMD8,PTPN13,PTPN5,SKP1,SKP2,TNIP2,TOLLIP,UBE2N
Protein Ubiquitination Pathway	4.89	0.137	CFAP52,CRYAB,DNAJB1,DNAJC19,DNAJC30,DNAJC5,HSP90AA1,HSPA12A,HSPA1A,HSPA1B,HSPA4L,HSPB1,HSPB3,PAN2,PSMA5,PSMA6,PSMB2,PSMB6,PSMB7,PSMC4,PSMC5,PSMC6,PSMD2,PSMD4,PSMD8,SKP1,SKP2,SMO,STUB1,UBE2E3,UBE2M,UBE2N,UBE2S,UBE2V2,UBE2Z,UCHL1,USP10,USP5
Mitotic Metaphase and Anaphase	4.89	0.143	AHCTF1,CDCA5,CENPE,CHMP2B,CHMP4B,CHMP6,CLIP1,DYNC1I1,DYNC1LI1,DYNLL2,NDE1,NUP107,NUP160,PAFAH1B1,PDS5A,PPP2R1A,PPP2R1B,PSMA5,PSMA6,PSMB2,PSMB6,PSMB7,PSMC4,PSMC5,PSMC6,PSMD2,PSMD4,PSMD8,RCC1,SMC3,SPDL1,TUBA4A,TUBB3,UBE2S
HSP90 chaperone cycle for steroid hormone receptors in the presence of ligand	4.89	0.246	ACTR10,CAPZB,DCTN1,DCTN2,DCTN3,DNAJB1,DYNC1I1,DYNC1LI1,DYNLL2,HSP90AA1,HSPA1A,HSPA1B,TUBA4A,TUBB3
Transcriptional regulation by RUNX3	4.85	0.196	CCND1,EP300,JAG1,LEF1,MAML1,MAML2,PSMA5,PSMA6,PSMB2,PSMB6,PSMB7,PSMC4,PSMC5,PSMC6,PSMD2,PSMD4,PSMD8,RUNX3,ZFHX3
Opioid Signaling Pathway	4.72	0.134	ADCY1,AP2A1,AP2A2,AP2B1,AP2M1,AP2S1,CACNB1,CALM1,CALM2,CALM3,CAMK1,CAMK4,CLTA,CLTB,CLTC,CREB1,EP300,GNAT2,GNB1,GNG3,GRIN3A,LEF1,MAP2K1,MAP2K5,MAPK3,NFKBIA,PDYN,PNOC,PPP3CB,PRKAG1,PRKAR1B,PRKCD,PRKCQ,RGS4,RPS6KA4,RYR3,SLC12A5,SOS2
Iron uptake and transport	4.62	0.233	ATP6V0A1,ATP6V0B,ATP6V0D1,ATP6V0E2,ATP6V1A,ATP6V1B2,ATP6V1C1,ATP6V1D,ATP6V1E1,ATP6V1G2,HMOX2,MCOLN1,NEDD8,SKP1
S Phase	4.59	0.188	CCNA1,CCNA2,CCND1,CDCA5,PDS5A,PSMA5,PSMA6,PSMB2,PSMB6,PSMB7,PSMC4,PSMC5,PSMC6,PSMD2,PSMD4,PSMD8,SKP1,SKP2,SMC3
Complex I biogenesis	4.59	0.221	DMAC1,FOXRED1,NDUFA10,NDUFA11,NDUFA13,NDUFA2,NDUFAB1,NDUFAF4,NDUFB2,NDUFB3,NDUFB5,NDUFB9,NDUFC2,NDUFS6,NDUFV1
NIK-->noncanonical NF-kB signaling	4.53	0.23	NEDD8,PSMA5,PSMA6,PSMB2,PSMB6,PSMB7,PSMC4,PSMC5,PSMC6,PSMD2,PSMD4,PSMD8,SKP1,UBE2M
Activation of NMDA receptors and postsynaptic events	4.53	0.2	ADCY1,ARHGEF7,CALM1,CAMK1,CAMK4,CAMKK1,CREB1,GIT1,MAPK3,NEFL,NRGN,PPM1E,PRKAG1,PRKAR1B,RASGRF1,TUBA4A,TUBB3
Cristae formation	4.5	0.303	ATP5F1A,ATP5F1B,ATP5MC1,ATP5MC3,ATP5MG,ATP5PB,CHCHD6,IMMT,MTX1,SAMM50
BAG2 Signaling Pathway	4.46	0.198	HSP90AA1,HSPA1A,HSPA1B,MAPK3,PSMA5,PSMA6,PSMB2,PSMB6,PSMB7,PSMC4,PSMC5,PSMC6,PSMD2,PSMD4,PSMD8,SP1,STUB1
Amino acids regulate mTORC1	4.39	0.236	ATP6V0B,ATP6V0D1,ATP6V0E2,ATP6V1A,ATP6V1B2,ATP6V1C1,ATP6V1D,ATP6V1E1,ATP6V1G2,FLCN,FNIP2,ITFG2,LAMTOR2
Mechanisms of Viral Exit from Host Cells	4.35	0.268	ACTB,ACTG1,CHMP2B,CHMP4B,CHMP6,PRKCD,PRKCQ,SH3GL2,SH3GLB2,SNF8,VPS25
Microautophagy Signaling Pathway	4.33	0.155	CHMP4B,CHMP6,COL11A2,COL4A4,COL5A1,DNM1L,MAP1LC3A,PRKAG1,PSMA5,PSMA6,PSMB2,PSMB6,PSMB7,PSMC4,PSMC5,PSMC6,PSMD2,PSMD4,PSMD8,SNF8,TOMM20,VPS11,VPS25,VPS39,VPS45
KEAP1-NFE2L2 pathway	4.26	0.157	EP300,MAFK,NME1,NME5,PI4KA,PRKCD,PSMA5,PSMA6,PSMB2,PSMB6,PSMB7,PSMC4,PSMC5,PSMC6,PSMD2,PSMD4,PSMD8,SKP1,SKP2,SPHK2,STK16,STK3,STK38,STK39
Regulation of RUNX2 expression and activity	4.21	0.205	PSMA5,PSMA6,PSMB2,PSMB6,PSMB7,PSMC4,PSMC5,PSMC6,PSMD2,PSMD4,PSMD8,SKP1,SKP2,STUB1,TWIST1
Egg-Sperm Fusion Signaling Pathway	4.12	0.174	GPAA1,NAPA,NAPB,NAPG,NSF,PRKAG1,PRKAR1B,RAB27B,RAB3A,SNAP25,STX1A,STX1B,SYT11,SYT13,SYT2,SYT4,TRPC1,VAMP2,ZP2
Estrogen Receptor Signaling	4.11	0.116	ADCY1,ATP5F1A,ATP5F1B,ATP5MC1,ATP5PB,CACNB1,CCND1,CFL1,CREB1,CYC1,EIF2B3,EP300,GNAT2,GNB1,GNG3,GRB2,HDAC3,HSP90AA1,IGF1R,LIMK1,MAP2K1,MAPK3,MCU,MED30,MMP24,NCOR1,NDUFA10,NDUFA11,NDUFA13,NDUFA2,NDUFA4,NDUFAB1,NDUFB2,NDUFB3,NDUFB5,NDUFB9,NDUFS6,NDUFV1,PLCL2,PRKAG1,PRKAR1B,PRKCD,PRKCQ,RBFOX2,SOS2,SP1,UQCRC2,UQCRFS1
MITF-M-dependent gene expression	4.06	0.173	ACTB,ATP6V0A1,ATP6V0B,ATP6V0D1,ATP6V0E2,ATP6V1A,ATP6V1B2,ATP6V1C1,ATP6V1D,ATP6V1E1,CCND1,CREB1,DPF3,HINT1,LEF1,SIRT1,SMARCC1,TNRC6C,TYRP1
Clathrin-mediated Endocytosis Signaling	4	0.139	ACTB,ACTG1,AMPH,AP1B1,AP2A1,AP2A2,AP2B1,AP2M1,AP2S1,AP3B2,AP3M2,APOC1,ARPC2,ARPC4,CLTA,CLTB,CLTC,DNM1L,FGF1,FGF17,GRB2,ITGB8,LPA,PDGFA,PPP3CB,RAB4B,SH3GL2,SH3GLB2,SNAP91
Cardiac conduction	3.99	0.162	ATP1A1,ATP1A3,ATP2B2,CACNB1,CALM1,CASQ1,FXYD6,HIPK2,KCNE4,KCNJ2,KCNK1,KCNK12,KCNK4,RYR3,SCN1B,SCN2B,SCN4B,SCN8A,SLC8A2,SLC8A3,TRPC1
Metabolism of polyamines	3.97	0.217	NQO1,OAZ1,PSMA5,PSMA6,PSMB2,PSMB6,PSMB7,PSMC4,PSMC5,PSMC6,PSMD2,PSMD4,PSMD8
Malate-aspartate shuttle	3.93	0.556	GOT1,GOT2,MDH1,MDH2,SLC25A11
3-phosphoinositide Degradation	3.92	0.139	ANGEL2,ATP1A1,DUSP11,HACD2,INPP5J,MTMR14,NT5C,NUDT14,NUDT2,PDXP,PPFIA3,PPP1R11,PPP1R12C,PPP1R7,PPP2R1A,PPP2R1B,PPP2R2B,PPP3CB,PPP5C,PTPA,PTPN13,PTPN21,PTPRB,PTPRM,PTPRN,PTPRO,STYXL1,STYXL2
Sensory processing of sound by inner hair cells of the cochlea	3.91	0.203	ACTB,ACTG1,ATP2B2,CAPZB,DNAJC5,KCNMA1,RAB3A,SNAP25,SPTAN1,STX1A,TMC1,TWF2,VAMP2,WHRN
Ephrin Receptor Signaling	3.88	0.139	ARPC2,ARPC4,AXIN1,CFL1,CREB1,EFNB3,EPHA10,EPHA4,EPHA5,EPHB3,EPHB6,FGF1,GNAT2,GNB1,GNG3,GRB2,GRIN3A,ITGA1,ITGB8,LIMK1,MAP2K1,MAP4K4,MAPK3,NGEF,PAK6,PDGFA,PTPN13,SOS2
Mitotic G1 phase and G1/S transition	3.84	0.158	CCNA1,CCNA2,CCND1,CDC6,CDKN2C,ORC5,PPP2R1A,PPP2R1B,PSMA5,PSMA6,PSMB2,PSMB6,PSMB7,PSMC4,PSMC5,PSMC6,PSMD2,PSMD4,PSMD8,SKP1,SKP2
Regulation of Apoptosis	3.82	0.222	OMA1,PSMA5,PSMA6,PSMB2,PSMB6,PSMB7,PSMC4,PSMC5,PSMC6,PSMD2,PSMD4,PSMD8
3-phosphoinositide Biosynthesis	3.82	0.136	ANGEL2,ATP1A1,CDIPT,DUSP11,HACD2,NT5C,NUDT14,NUDT2,PDXP,PI4KA,PIP4K2A,PPFIA3,PPP1R11,PPP1R12C,PPP1R7,PPP2R1A,PPP2R1B,PPP2R2B,PPP3CB,PPP5C,PTPA,PTPN13,PTPN21,PTPRB,PTPRM,PTPRN,PTPRO,STYXL1,STYXL2
Degradation of CRY and PER proteins	3.82	0.21	PER3,PSMA5,PSMA6,PSMB2,PSMB6,PSMB7,PSMC4,PSMC5,PSMC6,PSMD2,PSMD4,PSMD8,SKP1
Regulation of mitotic cell cycle	3.72	0.18	CCNA1,CCNA2,PSMA5,PSMA6,PSMB2,PSMB6,PSMB7,PSMC4,PSMC5,PSMC6,PSMD2,PSMD4,PSMD8,SKP1,SKP2,UBE2S
Mitochondrial protein degradation	3.72	0.173	AFG3L2,ATP5F1A,ATP5F1B,ATP5MG,COX5A,DLD,FH,MDH2,NDUFA13,NDUFA2,NDUFV1,OMA1,SSBP1,TIMM10,TIMM17A,UQCRC2,UQCRQ
Regulation of mRNA stability by proteins that bind AU-rich elements	3.67	0.178	EXOSC7,HSPA1A,HSPB1,PRKCD,PSMA5,PSMA6,PSMB2,PSMB6,PSMB7,PSMC4,PSMC5,PSMC6,PSMD2,PSMD4,PSMD8,YWHAZ
FAT10 Signaling Pathway	3.66	0.214	PSMA5,PSMA6,PSMB2,PSMB6,PSMB7,PSMC4,PSMC5,PSMC6,PSMD2,PSMD4,PSMD8,UBE2Z
RAF/MAP kinase cascade	3.62	0.125	ACTB,ACTG1,CALM1,CNKSR1,FGF1,FGF17,GRB2,LAMTOR2,MAP2K1,MAPK3,NCAM1,NEFL,NRG3,PDGFA,PDGFRB,PPP2R1A,PPP2R1B,PPP5C,PSMA5,PSMA6,PSMB2,PSMB6,PSMB7,PSMC4,PSMC5,PSMC6,PSMD2,PSMD4,PSMD8,PSPN,RASGRF1,SPTAN1,SPTBN2
PFKFB4 Signaling Pathway	3.59	0.224	CREB1,FBP1,GPI,HK1,MAP2K1,MAP2K5,MAPK3,PFKFB4,PRKAG1,PRKAR1B,TGFB3
D-myo-inositol (1,4,5,6)-Tetrakisphosphate Biosynthesis	3.56	0.137	ANGEL2,ATP1A1,DUSP11,HACD2,NT5C,NUDT14,NUDT2,PDXP,PPFIA3,PPP1R11,PPP1R12C,PPP1R7,PPP2R1A,PPP2R1B,PPP2R2B,PPP3CB,PPP5C,PTPA,PTPN13,PTPN21,PTPRB,PTPRM,PTPRN,PTPRO,STYXL1,STYXL2
D-myo-inositol (3,4,5,6)-tetrakisphosphate Biosynthesis	3.56	0.137	ANGEL2,ATP1A1,DUSP11,HACD2,NT5C,NUDT14,NUDT2,PDXP,PPFIA3,PPP1R11,PPP1R12C,PPP1R7,PPP2R1A,PPP2R1B,PPP2R2B,PPP3CB,PPP5C,PTPA,PTPN13,PTPN21,PTPRB,PTPRM,PTPRN,PTPRO,STYXL1,STYXL2
L-cysteine Degradation III	3.56	1	CISD1,GOT1,MPST
AMPK Signaling	3.53	0.127	ACTB,ACTL6B,ADRA2B,CCNA2,CCND1,CHRNB2,CKM,CREB1,EP300,FASN,GNAT2,GNB1,GNG3,GYS2,HLTF,PFKFB4,PFKL,PFKP,PPM1B,PPM1D,PPM1E,PPP2R1A,PPP2R1B,PPP2R2B,PRKAG1,PRKAR1B,PTPA,RAB39A,RAB3A,SIRT1,SMARCC1
α-Adrenergic Signaling	3.53	0.162	ADCY1,CALM1,CALM2,CALM3,CAMK4,GNAT2,GNB1,GNG3,GYS2,MAP2K1,MAPK3,PRKAG1,PRKAR1B,PRKCD,PRKCQ,PYGB,SLC8A2,SLC8A3
Neddylation	3.44	0.126	ANKRD9,COPS4,COPS5,COPS7A,CUL7,DCAF11,DCAF6,DCAF8,DCUN1D3,DDB1,FBXO2,FBXO44,FBXO9,FBXW4,KLHL22,NEDD8,PSMA5,PSMA6,PSMB2,PSMB6,PSMB7,PSMC4,PSMC5,PSMC6,PSMD2,PSMD4,PSMD8,SKP1,SKP2,SOCS2,UBE2M
Aspartate and asparagine metabolism	3.41	0.455	ASNS,GADL1,GOT1,GOT2,NAT8L
NFE2L2 regulating tumorigenic genes	3.41	0.455	BCL2L1,EP300,MAFK,PDGFA,SP1
D-myo-inositol-5-phosphate Metabolism	3.4	0.132	ANGEL2,ATP1A1,DUSP11,HACD2,NT5C,NUDT14,NUDT2,PDXP,PIP4K2A,PPFIA3,PPP1R11,PPP1R12C,PPP1R7,PPP2R1A,PPP2R1B,PPP2R2B,PPP3CB,PPP5C,PTPA,PTPN13,PTPN21,PTPRB,PTPRM,PTPRN,PTPRO,STYXL1,STYXL2
Cytoprotection by HMOX1	3.37	0.2	BLVRA,COX5A,COX6B1,COX6C,COX7A2,COX8A,HDAC3,HMOX2,MAFK,NCOR1,NDUFA4,TGS1
Centrosomal KIAA0586 Signaling Pathway	3.36	0.149	CCP110,CSPG5,FGF1,FGF17,PSMA5,PSMA6,PSMB2,PSMB6,PSMB7,PSMC4,PSMC5,PSMC6,PSMD2,PSMD4,PSMD8,SKP1,SKP2,SMC3,SMO,VCAN
Proteasome assembly	3.35	0.212	PSMA5,PSMA6,PSMB2,PSMB6,PSMB7,PSMC4,PSMC5,PSMC6,PSMD2,PSMD4,PSMD8
Netrin Signaling	3.35	0.137	ABLIM3,ARPC2,ARPC4,CACNB1,CRMP1,DOCK1,GPAA1,MAP2K1,MAPK3,NAPA,NAPB,NAPG,NSF,PPP3CB,PRKAG1,PRKAR1B,PRKCD,PRKCQ,PRKG1,RYR3,SNAP25,STX1A,STX1B,VAMP2
Hedgehog 'off' state	3.33	0.157	ADCY1,PRKAR1B,PSMA5,PSMA6,PSMB2,PSMB6,PSMB7,PSMC4,PSMC5,PSMC6,PSMD2,PSMD4,PSMD8,SKP1,SKP2,SMO,TUBA4A,TUBB3
Calcium Signaling	3.33	0.128	ATP2B2,CACNB1,CALM1,CALM2,CALM3,CAMK1,CAMK4,CAMKK1,CASQ1,CHRNB2,CREB1,EP300,GRIN3A,HDAC3,MAPK3,MCU,MEF2D,PPP3CB,PRKAG1,PRKAR1B,RCAN2,RCAN3,RYR3,SLC8A2,SLC8A3,TP63,TRPC1,TRPV6
Hypoxia Signaling in the Cardiovascular System	3.32	0.179	ATM,COPS5,CREB1,EP300,HSP90AA1,LDHA,NFKBIA,NQO1,UBE2E3,UBE2M,UBE2N,UBE2S,UBE2V2,UBE2Z
Superpathway of Inositol Phosphate Compounds	3.32	0.125	ANGEL2,ATP1A1,CDIPT,DUSP11,HACD2,INPP5J,NT5C,NUDT14,NUDT2,PDXP,PI4KA,PIP4K2A,PPFIA3,PPP1R11,PPP1R12C,PPP1R7,PPP2R1A,PPP2R1B,PPP2R2B,PPP3CB,PPP5C,PTPA,PTPN13,PTPN21,PTPRB,PTPRM,PTPRN,PTPRO,STYXL1,STYXL2
Axonal Guidance Signaling	3.31	0.104	ABLIM3,ADAM11,ADAM23,ADAMTS15,AFG3L2,ARHGEF7,ARPC2,ARPC4,BMP1,CFL1,COPS5,DOCK1,EFNB3,EPHA10,EPHA4,EPHA5,EPHB3,EPHB6,GIT1,GLIS1,GNAT2,GNB1,GNG3,GRB2,ITGA1,ITGB8,KLC1,LIMK1,MAP2K1,MAPK3,MMP24,MRPL17,NGEF,NTN4,PAK6,PDGFA,PLCL2,PLXNB2,PPP3CB,PRKAG1,PRKAR1B,PRKCD,PRKCQ,RHOD,RTN4,SEMA4A,SLIT1,SLIT3,SMO,SOS2,TUBA4A,TUBB3,WNT10B,WNT9A
Lysosome Positioning Signaling Pathway	3.28	0.141	ACTB,ACTG1,ACTR10,CAPZB,DCTN1,DCTN2,DCTN3,DYNC1I1,DYNC1LI1,DYNLL2,FLCN,FYCO1,IGF1R,KIF5B,KLC1,MAPK3,MCOLN1,PDGFRB,PPP3CB,RAB3A,SPTBN2,TLR9
Aspartate Degradation II	3.27	0.571	GOT1,GOT2,MDH1,MDH2
Orexin Signaling Pathway	3.26	0.124	ADCY1,ATP6V0A1,ATP6V0B,ATP6V0D1,ATP6V0E2,ATP6V1A,ATP6V1B2,ATP6V1C1,ATP6V1D,ATP6V1E1,ATP6V1G2,CACNB1,CALM1,CALM2,CALM3,GNB1,GNG3,KCNK1,MAPK3,PI4KA,PIP4K2A,PLCL2,PRKAG1,PRKAR1B,PRKCD,PRKCQ,SLC8A2,SLC8A3,SMAD9,TRPC1
Glutamate binding, activation of AMPA receptors and synaptic plasticity	3.18	0.258	AP2A1,AP2A2,AP2B1,AP2M1,AP2S1,GRIP2,NSF,PICK1
Glutaminergic Receptor Signaling Pathway (Enhanced)	3.12	0.113	ADCY1,CACNB1,CALM1,CALM2,CALM3,CAMK4,CREB1,GABRA6,GABRD,GOT1,GOT2,GPAA1,GRIK2,GRIN3A,IKBKB,MAPK3,NAPA,NAPB,NAPG,NSF,PLCL2,PLD3,PPP3CB,PRKAG1,PRKAR1B,PRKCD,PRKCQ,SCN1B,SCN2B,SCN4B,SCN8A,SNAP25,STX1A,STX1B,TGFB3,TRPC1,VAMP2
Aldosterone Signaling in Epithelial Cells	3.11	0.135	ASIC1,CRYAB,DNAJB1,DNAJC19,DNAJC30,DNAJC5,HSP90AA1,HSPA12A,HSPA1A,HSPA1B,HSPA4L,HSPB1,HSPB3,KCNMA1,MAP2K1,MAPK3,PI4KA,PIP4K2A,PLCL2,PRKCD,PRKCQ,SMO,SOS2
Cellular response to heat stress	3.09	0.158	ATM,CRYAB,DNAJB1,EP300,HSP90AA1,HSPA12A,HSPA1A,HSPA1B,HSPA4L,HSPB1,MAPK3,NUP107,NUP160,RPA3,SERPINH1,SIRT1
Inhibition of ARE-Mediated mRNA Degradation Pathway	3.06	0.136	CNOT4,EXOSC7,FASLG,MAPK3,PPP2R1A,PPP2R1B,PPP2R2B,PRKAG1,PRKAR1B,PSMA5,PSMA6,PSMB2,PSMB6,PSMB7,PSMC4,PSMC5,PSMC6,PSMD2,PSMD4,PSMD8,PTPA,YWHAZ
Protein Kinase A Signaling	3.06	0.108	ADCY1,ADD1,ADD2,AKAP11,APEX1,CALM1,CALM2,CALM3,CREB1,DUSP11,DUSP3,EYA2,GNB1,GNG3,GYS2,H1-0,H1-2,LEF1,MAP2K1,MAPK3,NFKBIA,PDE5A,PLCL2,PPP3CB,PRKAG1,PRKAR1B,PRKCD,PRKCQ,PTP4A2,PTPN13,PTPN21,PTPN5,PTPRB,PTPRM,PTPRN,PTPRO,PTPRT,PYGB,RYR3,SMO,TGFB3,TTN,YWHAZ
Neurotransmitter release cycle	3.04	0.225	CPLX1,PPFIA3,RAB3A,SLC17A7,SNAP25,STX1A,STXBP1,SYN2,VAMP2
Role of NFAT in Cardiac Hypertrophy	2.99	0.122	ADCY1,CACNB1,CALM1,CALM2,CALM3,CAMK1,CAMK4,EP300,GNB1,GNG3,GRB2,HDAC3,IGF1R,MAP2K1,MAPK3,MEF2D,PLCL2,PPP3CB,PRKAG1,PRKAR1B,PRKCD,PRKCQ,RCAN2,RCAN3,SLC8A2,SLC8A3,SOS2,TGFB3
GABA Receptor Signaling	2.99	0.143	ADCY1,AP2A1,AP2A2,AP2B1,AP2M1,AP2S1,CACNB1,GABARAP,GABRA6,GABRD,GAD1,GAD2,GNAT2,GNB1,GNG3,GPHN,KCNQ3,NSF,SLC32A1
Hedgehog ligand biogenesis	2.98	0.182	ERLEC1,PSMA5,PSMA6,PSMB2,PSMB6,PSMB7,PSMC4,PSMC5,PSMC6,PSMD2,PSMD4,PSMD8
Complex III assembly	2.96	0.269	CYC1,TTC19,UQCRC1,UQCRC2,UQCRFS1,UQCRH,UQCRQ
TP53 Regulates Metabolic Genes	2.94	0.165	COX5A,COX6B1,COX6C,COX7A2,COX8A,GPI,LAMTOR2,NDUFA4,PRDX2,PRDX5,PRKAG1,TNRC6C,TP63,YWHAZ
Corticotropin Releasing Hormone Signaling	2.93	0.135	ADCY1,CACNB1,CALM1,CALM2,CALM3,CAMK4,CREB1,CRHR1,FASLG,GAD1,GUCY2D,MAP2K1,MAPK3,MEF2D,NT5C,PRKAG1,PRKAR1B,PRKCD,PRKCQ,SMO,SOX15
Hedgehog 'on' state	2.92	0.138	NME1,NME5,PI4KA,PSMA5,PSMA6,PSMB2,PSMB6,PSMB7,PSMC4,PSMC5,PSMC6,PSMD2,PSMD4,PSMD8,SMO,SPHK2,STK16,STK3,STK38,STK39
Class I peroxisomal membrane protein import	2.87	0.3	FIS1,GDAP1,PEX11B,PEX16,PEX19,SLC25A17
Formation of ATP by chemiosmotic coupling	2.87	0.3	ATP5F1A,ATP5F1B,ATP5MC1,ATP5MC3,ATP5MG,ATP5PB
Cellular response to hypoxia	2.87	0.169	AJUBA,EP300,PSMA5,PSMA6,PSMB2,PSMB6,PSMB7,PSMC4,PSMC5,PSMC6,PSMD2,PSMD4,PSMD8
Death Receptor Signaling	2.82	0.155	ACTB,ACTG1,CYC1,DFFA,FASLG,HSPB1,HSPB3,IKBKB,LIMK1,MAP4K4,NAIP,NFKBIA,PARP14,SPTAN1,TNFRSF10B
TCR signaling	2.82	0.142	HLA-DQA1,IKBKB,MALT1,NFKBIA,PRKCQ,PSMA5,PSMA6,PSMB2,PSMB6,PSMB7,PSMC4,PSMC5,PSMC6,PSMD2,PSMD4,PSMD8,SKP1,UBE2N
Glioma Signaling	2.78	0.141	CALM1,CALM2,CALM3,CAMK1,CAMK4,CCND1,CDKN2C,GRB2,HDAC3,IDH3B,IGF1R,MAP2K1,MAPK3,PDGFA,PDGFRB,PRKCD,PRKCQ,SOS2
Integration of energy metabolism	2.77	0.148	ACLY,ADCY1,ADIPOR2,AGPAT1,FASN,GNB1,GNG3,KCNC2,PPP2R1A,PPP2R1B,PRKAR1B,SNAP25,STX1A,STXBP1,TALDO1,VAMP2
Sulfur amino acid metabolism	2.76	0.25	BHMT2,GADL1,GOT1,GOT2,MPST,TST,TSTD1
Netrin-1 signaling	2.73	0.205	ABLIM3,AGAP2,DOCK1,NTN4,PITPNA,PRKCQ,SLIT1,SLIT3,TRPC1
RHO GTPases Activate WASPs and WAVEs	2.73	0.205	ACTB,ACTG1,ARPC2,ARPC4,BRK1,CYFIP2,GRB2,MAPK3,NCKIPSD
RHO GTPases Activate Formins	2.72	0.136	ACTB,ACTG1,AHCTF1,CENPE,CLIP1,DIAPH3,DYNC1I1,DYNC1LI1,DYNLL2,NDE1,NUP107,NUP160,PAFAH1B1,PPP2R1A,PPP2R1B,RHOD,SPDL1,TUBA4A,TUBB3
TR/RXR Activation	2.67	0.137	AKR1C3,CAMK4,CCNA2,CCND1,ENO1,EP300,F10,FASN,HDAC3,MBP,NCOR1,NRGN,NXPH2,PFKP,RCAN2,SYT2,TRH,UCP3
Deubiquitination	2.66	0.111	ACTB,AXIN1,BABAM1,BECN1,CCNA1,CCNA2,CCP110,EP300,H2BC5,INO80D,NEDD8,NFKBIA,OTUB1,PSMA5,PSMA6,PSMB2,PSMB6,PSMB7,PSMC4,PSMC5,PSMC6,PSMD2,PSMD4,PSMD8,SKP2,TNIP2,TOMM20,TOMM70,UCHL1,USP10,USP5,VDAC2
NER (Nucleotide Excision Repair, Enhanced Pathway)	2.65	0.154	COPS4,COPS5,COPS7A,DDB1,DNA2,EP300,ERCC5,GTF2H1,NEDD8,POLE,POLR2E,POLR2J2/POLR2J3,RPA3,UBE2N
Phase II - Conjugation of compounds	2.65	0.144	AKR1A1,CHAC1,GGT7,GSS,GSTA4,GSTO1,GSTZ1,MGST3,SLC26A1,SLC35B2,SLC35D1,SULT1A3,SULT1A4,SULT1C4,SULT4A1,UGP2
TCA Cycle II (Eukaryotic)	2.64	0.273	DLD,FH,IDH3B,MDH1,MDH2,OGDHL
Autophagy	2.64	0.119	ATM,BECN1,BNIP3,CALM1,CALM2,CALM3,CREB1,GABARAP,GABARAPL1,KAT5,MAP1LC3A,MAP2K1,MAPK3,PPM1D,PPP2R1A,PPP2R1B,PPP2R2B,PPP3CB,PRKAG1,PRKAR1B,PRKCQ,PTPA,SIRT1,VPS11,VPS39,VPS45
Histone Modification Signaling Pathway	2.63	0.11	ATM,BAZ2B,BRD3,BRWD1,CAPN1,CBX7,CECR2,CHD1,DNMT3A,DPF3,ELP3,EP300,H1-0,H1-2,HDAC3,HR,JMJD6,KAT5,KMT2C,NSD2,PHF2,PRMT1,PYGO1,RPS6KA4,SETD2,SIRT1,SMYD2,SND1,SUMO3,TAF3,TDRD3,XRCC6,YWHAZ
Gap Junction Signaling	2.62	0.107	ACTB,ACTG1,ADCY1,CALM1,CALM2,CALM3,CCND1,CREB1,GAD1,GRB2,GRIK2,GUCY2D,KCNQ3,LEF1,LPAR1,MAP2K1,MAP2K5,MAPK3,NT5C,PDGFRB,PLCL2,PPP3CB,PRKAG1,PRKAR1B,PRKCD,PRKCQ,PRKG1,PTPRM,SKP2,SOS2,SOX15,SP1,SP3,TUBA4A,TUBB3,VDAC2
Cellular Effects of Sildenafil (Viagra)	2.6	0.0934	ACTB,ACTG1,ADCY1,ADGRB2,ADGRL3,ADGRL4,ADRA2B,AVPR1B,CACNB1,CALCRL,CALM1,CALM2,CALM3,CAPN1,CCKBR,CHRM1,CHRM4,CREB1,CRHR1,CX3CR1,FASLG,GNB1,GNG3,GPR141,GPR150,GPR158,GPR4,GPR61,GPR63,GPR85,GPR88,GUCY2D,HSP90AA1,HTR1D,HTR1E,ID1,KCNQ3,LPAR1,LTB4R,MAPK3,MC1R,MCHR1,MEF2D,NFKBIA,NMUR1,PDE5A,PPP2R1A,PPP2R1B,PPP2R2B,PPP3CB,PRKAG1,PRKAR1B,PRKD2,PRKG1,PTGFR,PTH1R,PTPA,RRH,SIRT1,SMO,SSTR3,TACR3,TAS1R3,TGFB3
Neutrophil Extracellular Trap Signaling Pathway	2.6	0.103	ATP5F1A,ATP5F1B,ATP5MC1,ATP5PB,CASP14,CASQ1,COL11A2,COL4A4,COL5A1,CYC1,DOCK1,MAP2K1,MAP2K5,MAPK3,NDUFA10,NDUFA11,NDUFA13,NDUFA2,NDUFA4,NDUFAB1,NDUFB2,NDUFB3,NDUFB5,NDUFB9,NDUFS6,NDUFV1,PLCL2,PPP3CB,PRKCD,PRKCQ,SLC25A4,TIMM10,TIMM13,TIMM17A,TIMM23,TIMM44,TOMM20,TOMM40L,TOMM70,UQCRC2,UQCRFS1,VDAC2
Mitochondrial biogenesis	2.57	0.172	ATP5F1B,CALM1,CAMK4,CREB1,GABPA,HDAC3,MEF2D,NCOR1,PRKAG1,SSBP1,TGS1
Creatine metabolism	2.56	0.4	CKB,CKM,CKMT1A,SLC6A7
MAPK6/MAPK4 signaling	2.56	0.151	DNAJB1,HSPB1,PSMA5,PSMA6,PSMB2,PSMB6,PSMB7,PSMC4,PSMC5,PSMC6,PSMD2,PSMD4,PSMD8,TNRC6C
Rap1 signalling	2.55	0.312	PRKG1,RAP1GAP,RAP1GAP2,RASGRP2,YWHAZ
Melatonin Signaling	2.54	0.162	CALM1,CALM2,CALM3,GNRH1,MAP2K1,MAP2K5,MAPK3,PLCL2,PRKAG1,PRKAR1B,PRKCD,PRKCQ
Dopamine-DARPP32 Feedback in cAMP Signaling	2.53	0.124	ADCY1,CACNB1,CALM1,CALM2,CALM3,CAMK4,CAMKK1,CREB1,GRIN3A,KCNJ16,KCNJ2,PLCL2,PPP2R1A,PPP2R1B,PPP2R2B,PPP3CB,PRKAG1,PRKAR1B,PRKCD,PRKCQ,PRKG1,PTPA
CREB Signaling in Neurons	2.49	0.0942	ADCY1,ADGRB2,ADGRL3,ADGRL4,ADRA2B,AVPR1B,CACNB1,CALCRL,CALM1,CALM2,CALM3,CAMK4,CCKBR,CHRM1,CHRM4,CREB1,CRHR1,CX3CR1,EP300,GNAT2,GNB1,GNG3,GPR141,GPR150,GPR158,GPR4,GPR61,GPR63,GPR85,GPR88,GRB2,GRIK2,HTR1D,HTR1E,IGF1R,LPAR1,LTB4R,MAP2K1,MAPK3,MC1R,MCHR1,NMUR1,PDGFRB,PLCL2,POLR2E,POLR2J2/POLR2J3,PRKAG1,PRKAR1B,PRKCD,PRKCQ,PTGFR,PTH1R,RRH,SMO,SOS2,SSTR3,TACR3,TAS1R3
Gαq Signaling	2.47	0.124	ARHGEF25,AVPR1B,CALM1,CALM2,CALM3,CHRM1,GNAT2,GNB1,GNG3,GYS2,IKBKB,MAP2K1,MAPK3,NFKBIA,PLD3,PPP3CB,PRKCD,PRKCQ,RGS4,RHOD,RHOH
Breast Cancer Regulation by Stathmin1	2.45	0.0941	ADGRB2,ADGRL3,ADGRL4,ADRA2B,ARHGEF7,AVPR1B,CALCRL,CAMK1,CAMK4,CCKBR,CCND1,CHRM1,CHRM4,CREB1,CRHR1,CX3CR1,GNB1,GNG3,GPR141,GPR150,GPR158,GPR4,GPR61,GPR63,GPR85,GPR88,GRB2,HTR1D,HTR1E,LPAR1,LTB4R,MAP2K1,MAPK3,MC1R,MCHR1,NMUR1,PPP1R11,PPP1R7,PPP2R1A,PPP2R1B,PPP2R2B,PRKAG1,PRKAR1B,PRKCD,PRKCQ,PTGFR,PTH1R,PTPA,RRH,SMO,SOS2,SSTR3,STMN1,TACR3,TAS1R3,TUBA4A,TUBB3
Plasma lipoprotein assembly, remodeling, and clearance	2.44	0.158	AP2A1,AP2A2,AP2B1,AP2M1,AP2S1,APOC1,BMP1,CLTA,CLTC,LPA,MYLIP,PCSK5
Tight Junction Signaling	2.44	0.122	ACTB,ACTG1,CLDN15,GPAA1,NAPA,NAPB,NAPG,NSF,PARD3,PPP2R1A,PPP2R1B,PPP2R2B,PRKAG1,PRKAR1B,PTPA,SNAP25,SPTAN1,STX1A,STX1B,TGFB3,TJP3,VAMP2
Cyclins and Cell Cycle Regulation	2.43	0.151	ATM,CCNA1,CCNA2,CCND1,CDKN2C,HDAC3,PPP2R1A,PPP2R1B,PPP2R2B,PTPA,SKP1,SKP2,TGFB3
Aryl Hydrocarbon Receptor Signaling	2.41	0.121	ALDH3B1,ATM,CCNA1,CCNA2,CCND1,CTSD,CYP1B1,EP300,FASLG,GSTA4,GSTO1,GSTZ1,HSP90AA1,HSPB1,HSPB3,MAPK3,MCM7,MGST3,NEDD8,NQO1,SP1,TGFB3
Mitotic Prometaphase	2.4	0.117	AHCTF1,CCP110,CDCA5,CENPE,CLIP1,DCTN1,DCTN2,DCTN3,DYNC1I1,DYNC1LI1,DYNLL2,HSP90AA1,NDE1,NUP107,NUP160,PAFAH1B1,PDS5A,PPP2R1A,PPP2R1B,SMC3,SPDL1,TUBA4A,TUBB3,TUBGCP2
Transport of inorganic cations/anions and amino acids/oligopeptides	2.4	0.14	CALM1,SLC12A5,SLC17A6,SLC17A7,SLC25A11,SLC26A1,SLC26A3,SLC26A6,SLC32A1,SLC3A1,SLC4A3,SLC6A19,SLC7A8,SLC8A2,SLC8A3
Sphingolipid metabolism	2.4	0.14	ALDH3B1,B3GALNT1,B3GALT4,GBA2,GLB1,KDSR,ORMDL3,PRKD2,PSAP,SGPL1,SPHK2,SPTLC3,ST3GAL3,ST6GALNAC5,SUMF2
HIPPO signaling	2.39	0.156	AJUBA,FAT4,LATS2,PARD3,PPP2R1A,PPP2R1B,PPP2R2B,PTPA,SKP1,SKP2,STK3,YWHAZ
G-Protein Coupled Receptor Signaling	2.39	0.0912	ADCY1,ADGRB2,ADGRL3,ADGRL4,ADRA2B,APEX1,AVPR1B,CALCRL,CALM1,CALM2,CALM3,CAMK4,CCKBR,CCND1,CHRM1,CHRM4,CREB1,CRHR1,CX3CR1,EYA2,GNAT2,GNB1,GNG3,GPR141,GPR150,GPR158,GPR4,GPR61,GPR63,GPR85,GPR88,GRB2,HTR1D,HTR1E,IKBKB,KCNQ3,LATS2,LPAR1,LTB4R,MAP2K1,MAP2K5,MAP3K12,MAPK3,MC1R,MCHR1,MEF2D,NFKBIA,NMUR1,PAK6,PDE5A,PPP3CB,PRKAG1,PRKAR1B,PTGFR,PTH1R,RAP1GAP,RGS4,RRH,SIX1,SMO,SOS2,SSTR3,TACR3,TAS1R3,TTN
Dolichol and Dolichyl Phosphate Biosynthesis	2.37	1	DHDDS,DOLK
Thiosulfate Disproportionation III (Rhodanese)	2.37	1	MPST,TST
Glutamate Dependent Acid Resistance	2.37	1	GAD1,GAD2
cAMP-mediated signaling	2.36	0.112	ADCY1,ADRA2B,AKAP11,APEX1,CALM1,CALM2,CALM3,CAMK1,CAMK4,CHRM1,CHRM4,CREB1,CRHR1,HTR1D,HTR1E,LPAR1,LTB4R,MAP2K1,MAPK3,MC1R,PDE5A,PPP3CB,PRKAR1B,PTH1R,RAP1GAP,RGS4,SSTR3
ROBO SLIT Signaling Pathway	2.36	0.132	APBB1,ARF3,ARPC2,ARPC4,CNTNAP1,CTNND1,GIT1,MYO9B,NDFIP1,NELL2,PAK6,PAX1,PAX2,PRKAG1,PRKAR1B,SLIT1,SLIT3
GABAergic Receptor Signaling Pathway (Enhanced)	2.35	0.129	ADCY1,CACNB1,CNTNAP1,GABRA6,GABRD,GAD1,GAD2,GNB1,GNG3,GOT1,GOT2,GPHN,GRIN3A,NLGN1,PRKAG1,PRKAR1B,SLC12A5,SLC32A1
Lung Ionic Balance Signaling Pathway	2.35	0.0956	ADGRB2,ADGRL3,ADGRL4,ADRA2B,ASIC1,ATP1A1,ATP1A3,AVPR1B,CALCRL,CCKBR,CHRM1,CHRM4,CLCA2,CRHR1,CX3CR1,GPR141,GPR150,GPR158,GPR4,GPR61,GPR63,GPR85,GPR88,HTR1D,HTR1E,IFNAR2,KCNMA1,LPAR1,LTB4R,MAPK3,MC1R,MCHR1,NMUR1,PLCL2,PPP2R1A,PPP2R1B,PPP2R2B,PRKAG1,PRKAR1B,PRKCD,PRKCQ,PTGFR,PTH1R,PTPA,RRH,SMO,SSTR3,TACR3,TAS1R3,TNFRSF10B
PTEN Regulation	2.35	0.126	CHD3,HDAC3,LAMTOR2,MAPK3,MKRN1,PSMA5,PSMA6,PSMB2,PSMB6,PSMB7,PSMC4,PSMC5,PSMC6,PSMD2,PSMD4,PSMD8,RNF2,STUB1,TNRC6C
Sleep REM Signaling Pathway	2.34	0.169	CFL1,CHRM1,CHRM4,CREB1,LIMK1,MAPK3,PRKAG1,PRKAR1B,RPS6KA4,RPS6KC1
Insulin processing	2.34	0.24	EXOC3,KIF5B,PCSK1,PCSK2,STX1A,VAMP2
Warburg Effect Signaling Pathway	2.33	0.131	ACLY,FASN,GOT1,GOT2,LDHA,MDH1,MDH2,PFKFB4,PFKL,PFKP,PKM,PRDX2,PRDX5,PRKAG1,SLC16A1,TALDO1,TXNDC8
Selenocysteine Biosynthesis II (Archaea and Eukaryotes)	2.32	0.5	SARS1,SARS2,SEPHS2
Nucleotide Excision Repair	2.32	0.138	ACTB,CHD1L,COPS4,COPS5,COPS7A,DDB1,ERCC5,GTF2H1,INO80D,POLE,POLR2E,RPA3,SUMO3,UBE2N,UBE2V2
Signaling by the B Cell Receptor (BCR)	2.32	0.121	CALM1,CD22,GRB2,IKBKB,MALT1,NFKBIA,PPIA,PPP3CB,PSMA5,PSMA6,PSMB2,PSMB6,PSMB7,PSMC4,PSMC5,PSMC6,PSMD2,PSMD4,PSMD8,SKP1,TRPC1
Macroautophagy	2.31	0.159	BECN1,CHMP2B,CHMP4B,CHMP6,DYNLL2,GABARAP,GABARAPL1,LAMTOR2,MAP1LC3A,MTMR14,PRKAG1
TNFR2 non-canonical NF-kB pathway	2.31	0.159	PSMA5,PSMA6,PSMB2,PSMB6,PSMB7,PSMC4,PSMC5,PSMC6,PSMD2,PSMD4,PSMD8
rRNA modification in the nucleus and cytosol	2.31	0.159	MPHOSPH10,NOL6,NOP2,PDCD11,RRP36,RRP9,SNU13,TBL3,UTP18,UTP20,WDR46
Pancreatic Secretion Signaling Pathway	2.31	0.111	ADCY1,ARHGEF7,ATP2B2,CA8,CLCA2,GPAA1,KCNMA1,MAPK3,MCU,NAPA,NAPB,NAPG,NSF,PLCL2,PRKAG1,PRKAR1B,PRKCD,PRKCQ,RYR3,SLC26A6,SNAP25,STK39,STX1A,STX1B,STXBP1,VAMP2,WNK1
ERK/MAPK Signaling	2.31	0.114	CREB1,DOCK1,ELF1,GRB2,HSPB1,HSPB3,ITGA1,ITGB8,MAP2K1,MAPK3,MKNK2,PAK6,PPP1R11,PPP1R7,PPP2R1A,PPP2R1B,PPP2R2B,PRKAG1,PRKAR1B,PRKCD,PTPA,RPS6KA4,SOS2,TLN2,YWHAZ
Signaling by Rho Family GTPases	2.3	0.109	ACTB,ACTG1,ARHGEF7,ARPC2,ARPC4,CDH22,CDH26,CFL1,CLIP1,DIAPH3,GNAT2,GNB1,GNG3,ITGA1,ITGB8,LIMK1,MAP2K1,MAP3K12,MAP3K20,MAPK3,PAK6,PARD3,PI4KA,PIP4K2A,PPP1R12C,RHOD,RHOH,SEPTIN5,STMN1
Virus Entry via Endocytic Pathways	2.3	0.133	ACTB,ACTG1,AP1B1,AP2A1,AP2A2,AP2B1,AP2M1,AP2S1,AP3B2,AP3M2,CLTA,CLTB,CLTC,ITGB8,PRKCD,PRKCQ
Androgen Signaling	2.29	0.12	CACNB1,CALM1,CALM2,CALM3,CCND1,DNAJB1,EP300,GNAT2,GNB1,GNG3,GTF2H1,HSP90AA1,MAPK3,POLR2E,POLR2J2/POLR2J3,PRKAG1,PRKAR1B,PRKCD,PRKCQ,TAF3,TAF4
Opioid Signalling	2.26	0.144	ADCY1,CALM1,CAMK4,CAMKK1,CREB1,GNB1,GNG3,PDYN,PPP2R1A,PPP2R1B,PPP3CB,PRKAR1B,PRKCD
Sumoylation Pathway	2.23	0.139	DNMT3A,EP300,FASLG,NFKBIA,PIAS4,RCC1,RHOD,RHOH,SIRT1,SNCA,SP1,SP3,STUB1,SUMO3
Apoptotic execution phase	2.22	0.173	ADD1,DFFA,DNM1L,DSP,H1-0,H1-2,PRKCD,PRKCQ,SPTAN1
Remodeling of Epithelial Adherens Junctions	2.22	0.155	ACTB,ACTG1,ARPC2,ARPC4,CLIP1,CTNND1,DNM1L,MAPRE3,NME1,TUBA4A,TUBB3
TCF dependent signaling in response to WNT	2.2	0.11	AXIN1,EP300,FRAT1,H2BC5,KAT5,LEF1,PPP2R1A,PPP2R1B,PSMA5,PSMA6,PSMB2,PSMB6,PSMB7,PSMC4,PSMC5,PSMC6,PSMD2,PSMD4,PSMD8,PYGO1,RSPO2,RUNX3,SFRP2,TLE4,WNT9A,YWHAZ
Cyclophilin Signaling Pathway	2.2	0.109	BCL2L1,CCND1,CREB1,CYC1,EP300,LEF1,MAP2K1,MAPK3,NFKBIA,PPIA,PPIC,PPP3CB,PRDX2,SF3B5,SLC25A4,TIMM10,TIMM13,TIMM17A,TIMM23,TIMM44,TOMM20,TOMM40L,TOMM70,U2AF1L4,VDAC2,WNT10B,WNT9A
Iron homeostasis signaling pathway	2.19	0.124	ATP6V0A1,ATP6V0B,ATP6V0D1,ATP6V0E2,ATP6V1A,ATP6V1B2,ATP6V1C1,ATP6V1D,ATP6V1E1,ATP6V1G2,BMP1,HMOX2,MAPK3,MCOLN1,PDGFA,PDGFRB,SKP1,SKP2
Kinesins	2.19	0.161	CENPE,KIF12,KIF1C,KIF25,KIF5B,KIFAP3,KIFC2,KLC1,TUBA4A,TUBB3
Transcriptional and post-translational regulation of MITF-M expression and activity	2.19	0.161	CREB1,EP300,HINT1,ID1,LEF1,MAPK3,MC1R,RARS1,SIRT1,YWHAZ
Translocation of SLC2A4 (GLUT4) to the plasma membrane	2.17	0.153	ACTB,ACTG1,CALM1,EXOC3,KIFAP3,PRKAG1,SNAP23,TUBA4A,TUBB3,VAMP2,YWHAZ
Synaptic Long Term Potentiation	2.17	0.129	ADCY1,CALM1,CALM2,CALM3,CAMK4,CREB1,EP300,GRIN3A,MAP2K1,MAPK3,PLCL2,PPP3CB,PRKAG1,PRKAR1B,PRKCD,PRKCQ
Gαi Signaling	2.16	0.123	ADCY1,ADRA2B,CHRM4,GNAT2,GNB1,GNG3,GRB2,HTR1D,HTR1E,LPAR1,LTB4R,MAPK3,PRKAG1,PRKAR1B,RAP1GAP,RGS4,SOS2,SSTR3
Potassium Channels	2.15	0.136	GNB1,GNG3,KCNAB1,KCNAB2,KCNC2,KCNF1,KCNH1,KCNJ16,KCNJ2,KCNK1,KCNK4,KCNMA1,KCNQ3,KCNS2
NCAM signaling for neurite out-growth	2.14	0.159	CACNB1,COL4A4,COL5A1,CREB1,GRB2,MAPK3,NCAM1,PSPN,SPTAN1,SPTBN2
Transcriptional Regulation by MECP2	2.14	0.159	CALM1,CAMK4,CREB1,GAD1,GAD2,HDAC3,HIPK2,NCOR1,PVALB,TNRC6C
RHOA Signaling	2.13	0.128	ACTB,ACTG1,ANLN,ARHGAP5,ARPC2,ARPC4,CFL1,IGF1R,LIMK1,LPAR1,NGEF,PI4KA,PIP4K2A,PLEKHG5,SEPTIN5,TTN
Ephrin B Signaling	2.13	0.151	AXIN1,CFL1,EFNB3,EPHB3,EPHB6,GNAT2,GNB1,GNG3,ITSN2,LIMK1,MAPK3
Cachexia Signaling Pathway	2.13	0.0992	ADCY1,BECN1,CAPN1,CASP14,CASQ1,EIF2B3,EP300,FASLG,GABARAPL1,HSP90AA1,HSPA1A,HSPA1B,IGF1R,IKBKB,IL15,INHBA,INHBC,KLF15,MAPK3,PRKAG1,PRKAR1B,PRKCD,PRKCQ,PSMA5,PSMA6,PSMB2,PSMB6,PSMB7,PSMC4,PSMC5,PSMC6,PSMD2,PSMD4,PSMD8,PTH1R,SIRT1,TGFB3
Expression of BMAL (ARNTL), CLOCK, and NPAS2	2.11	0.194	CREB1,EP300,HDAC3,MEF2D,NCOR1,SIRT1,TGS1
SUMOylation of immune response proteins	2.1	0.308	NFKBIA,PIAS4,SUMO3,TOPORS
Gαs Signaling	2.07	0.126	ADCY1,ADD1,ADD2,CHRM1,CREB1,CRHR1,GNAT2,GNB1,GNG3,MAP2K1,MAPK3,MC1R,PRKAG1,PRKAR1B,PTH1R,RYR3
Apoptosis Signaling	2.05	0.132	BCL2L1,CAPN1,CYC1,DFFA,ENDOG,FASLG,IKBKB,MAP2K1,MAP4K4,MAPK3,NAIP,NFKBIA,PRKCQ,SPTAN1
Gene and protein expression by JAK-STAT signaling after IL-12 stimulation	2.04	0.189	CFL1,CNN2,GSTO1,HNRNPF,PITPNA,PPIA,TALDO1
Platelet homeostasis	2.01	0.14	ATP2B2,CALM1,GNB1,GNG3,KCNMA1,P2RX7,PDE5A,PPP2R1A,PPP2R1B,PRKG1,SLC8A2,SLC8A3
ABC-family proteins mediated transport	2.01	0.127	ABCA8,EIF2B3,ERLEC1,PEX19,PSMA5,PSMA6,PSMB2,PSMB6,PSMB7,PSMC4,PSMC5,PSMC6,PSMD2,PSMD4,PSMD8
TGF-β Signaling	1.99	0.134	EP300,GRB2,INHBA,INHBC,MAP2K1,MAP4K1,MAPK3,PIAS4,RUNX3,SMAD9,SOS2,TGFB3,TLX2
Fc epsilon receptor (FCERI) signaling	1.98	0.11	CALM1,GAB2,GRB2,IKBKB,MALT1,MAPK3,NFKBIA,PPP3CB,PRKCQ,PSMA5,PSMA6,PSMB2,PSMB6,PSMB7,PSMC4,PSMC5,PSMC6,PSMD2,PSMD4,PSMD8,RASGRP2,SKP1,UBE2N
HIF1α Signaling	1.98	0.11	APEX1,CAMK1,CAMK4,COPS5,EP300,GPI,HK1,HSP90AA1,HSPA1A,HSPA1B,LDHA,LDHB,MAP2K1,MAP2K5,MAPK3,MKNK2,MMP24,P4HTM,PKM,PPP3CB,PRKCD,PRKCQ,STUB1
Cell Cycle Regulation by BTG Family Proteins	1.98	0.184	CCND1,HOXB9,PPP2R1A,PPP2R1B,PPP2R2B,PRMT1,PTPA
Telomerase Signaling	1.98	0.13	ELF1,GRB2,HDAC3,HSP90AA1,MAP2K1,MAPK3,PPP2R1A,PPP2R1B,PPP2R2B,PTPA,SOS2,SP1,TERF2IP,TINF2
LGI-ADAM interactions	1.97	0.286	ADAM11,ADAM23,STX1A,STX1B
Colanic Acid Building Blocks Biosynthesis	1.97	0.286	GFUS,GPI,MPI,UGP2
Class I MHC mediated antigen processing and presentation	1.97	0.0969	BECN1,CUL7,DCAF1,FBXO2,FBXO44,FBXO9,FBXW4,HERC6,IKBKB,KLHL22,MKRN1,MYLIP,PSMA5,PSMA6,PSMB2,PSMB6,PSMB7,PSMC4,PSMC5,PSMC6,PSMD2,PSMD4,PSMD8,RNF182,RNF213,SEC61G,SKP1,SKP2,SNAP23,STUB1,TRIM37,UBE2E3,UBE2M,UBE2N,UBE2S,UBE2V2,UBE2Z
DNA Double Strand Break Response	1.96	0.143	APBB1,ATM,BABAM1,EYA2,H2BC5,KAT5,NSD2,PIAS4,PPP5C,UBE2N,UBE2V2
Nonhomologous End-Joining (NHEJ)	1.95	0.149	ATM,BABAM1,H2BC5,KAT5,NSD2,PIAS4,POLL,UBE2N,UBE2V2,XRCC6
Ribavirin ADME	1.95	0.149	ITPA,NME1,NME5,PI4KA,SLC29A1,SPHK2,STK16,STK3,STK38,STK39
Insulin Secretion Signaling Pathway	1.94	0.102	ADCY1,ASIC1,CACNB1,CREB1,DLD,EIF2B3,EIF4G3,GPAA1,MAPK3,NAPA,NAPB,NAPG,NSF,PCSK1,PCSK2,PLCL2,PRKAG1,PRKAR1B,PRKCD,PRKCQ,RYR3,SEC11A,SEC61G,SNAP25,SPCS1,SRP19,STX1A,STX1B,VAMP2
Nitric Oxide Signaling in the Cardiovascular System	1.94	0.125	CACNB1,CALM1,CALM2,CALM3,CHRM1,GUCY2D,HSP90AA1,MAP2K1,MAPK3,PDE5A,PRKAG1,PRKAR1B,PRKCD,PRKCQ,PRKG1
Integrin to Cytoskeleton Signaling Pathway	1.94	0.108	ACTB,ACTG1,ARF3,ARHGAP5,ARHGEF7,ARPC2,ARPC4,CAPN1,DOCK1,GIT1,GRB2,ITGA1,ITGB8,MAP2K1,MAPK3,PAK6,RHOD,RHOH,SOS2,TLN2,TSPAN1,TSPAN5,TTN
Melanocyte Development and Pigmentation Signaling	1.92	0.131	ADCY1,CREB1,EP300,GRB2,MAP2K1,MAPK3,MC1R,PRKAG1,PRKAR1B,RPS6KA4,RPS6KC1,SOS2,TYRP1
Glycosphingolipid transport	1.92	0.375	ESYT1,ESYT3,PLEKHA8
Sucrose Degradation V (Mammalian)	1.92	0.375	ALDOA,GALM,TPI1
Superoxide Radicals Degradation	1.92	0.375	GPX7,NQO1,TYRP1
Formation of paraxial mesoderm	1.92	0.227	EP300,LEF1,MAML1,MAML2,TBX6
Response to elevated platelet cytosolic Ca2+	1.91	0.121	ALDOA,APLP2,CALM1,CFL1,CYB5R1,FAM3C,HABP4,ISLR,PDGFA,PPIA,PSAP,RAB27B,SERPINF2,TGFB3,TTN,TUBA4A
NADH Repair	1.91	0.667	GAPDH,NAXE
Glutamate Degradation II	1.91	0.667	GOT1,GOT2
Aspartate Biosynthesis	1.91	0.667	GOT1,GOT2
Mitochondrial translation	1.91	0.127	MRPL15,MRPL17,MRPL21,MRPL36,MRPL37,MRPL46,MRPL55,MRPS12,MRPS16,MRPS18A,MRPS18C,MRPS25,MRPS28,MRPS9
Glutamate Receptor Signaling	1.91	0.147	CALM1,CALM2,CALM3,GNB1,GNG3,GRIK2,GRIN3A,PICK1,SLC17A6,SLC17A7
NF1 RAS Signaling Pathway	1.91	0.0907	ADCY1,ADGRB2,ADGRL3,ADGRL4,ADRA2B,AVPR1B,CALCRL,CCKBR,CFL1,CHRM1,CHRM4,CRHR1,CX3CR1,GNB1,GNG3,GPR141,GPR150,GPR158,GPR4,GPR61,GPR63,GPR85,GPR88,GRB2,HSPA1A,HTR1D,HTR1E,IGF1R,LPAR1,LTB4R,MAP2K1,MAPK3,MC1R,MCHR1,NMUR1,PDGFRB,PRKAG1,PRKAR1B,PRKCD,PRKCQ,PTGFR,PTH1R,RRH,SMO,SOS2,SSTR3,TACR3,TAS1R3,YWHAZ
Molecular Mechanisms of Cancer	1.88	0.0848	ADCY1,ADGRB2,ADGRL3,ADGRL4,ADRA2B,ARHGEF7,ATM,AVPR1B,AXIN1,BCL2L1,BMP1,CALCRL,CCKBR,CCND1,CDKN2C,CHRM1,CHRM4,CRHR1,CTNND1,CX3CR1,EP300,FASLG,GAB1,GAB2,GNAT2,GNB1,GNG3,GPR141,GPR150,GPR158,GPR4,GPR61,GPR63,GPR85,GPR88,GRB2,HDAC3,HIPK2,HTR1D,HTR1E,ID1,IL17RB,ITGA1,ITGB8,LEF1,LPAR1,LTB4R,MAP2K1,MAPK3,MC1R,MCHR1,MMP24,NAIP,NFKBIA,NMUR1,PAK6,PRKAG1,PRKAR1B,PRKCD,PRKCQ,PTGFR,PTH1R,RASGRF1,RHOD,RHOH,RRH…
Heme signaling	1.88	0.163	CREB1,EP300,HDAC3,MAFK,MEF2D,NCOR1,SIRT1,TGS1
Pyruvate metabolism	1.88	0.163	ARMC8,DLD,GPT,GSTZ1,LDHA,LDHB,PDK4,PKM
Interleukin-15 signaling	1.86	0.267	GAB2,GRB2,IL15,SOS2
Senescence Pathway	1.85	0.0997	ATM,CACNB1,CALM1,CALM2,CALM3,CAPN1,CBX7,CCND1,DLD,ELF1,EP300,HBP1,HIPK2,IKBKB,ITSN2,MAP2K1,MAP2K5,MAPK3,MCU,PDK4,PPP2R1A,PPP2R1B,PPP2R2B,PPP3CB,PTPA,RNF2,RPS6KA4,SIRT1,SMAD9,TGFB3
Signaling by ROBO receptors	1.83	0.1	CASC3,ETF1,FLRT3,MRPS12,MRPS16,MRPS18A,MRPS18C,MRPS25,MRPS28,MRPS9,MYO9B,NELL2,PAK6,PPP3CB,PSMA5,PSMA6,PSMB2,PSMB6,PSMB7,PSMC4,PSMC5,PSMC6,PSMD2,PSMD4,PSMD8,SLIT1,SLIT3,SOS2,UPF2
nNOS Signaling in Neurons	1.83	0.16	CALM1,CALM2,CALM3,CAPN1,GRIN3A,PPP3CB,PRKCD,PRKCQ
p75 NTR receptor-mediated signalling	1.82	0.114	ABR,ARHGEF7,HDAC3,IKBKB,NET1,NFKBIA,NGEF,NME1,NME5,PI4KA,PLEKHG5,RTN4,SOS2,SPHK2,STK16,STK3,STK38,STK39
Epithelial Adherens Junction Signaling	1.82	0.114	ARPC2,ARPC4,CFL1,CTNND1,FGF1,IGF1R,LATS2,LEF1,LIMK1,NANOS1,PAK6,PPP2R1A,PPP2R1B,PPP2R2B,PRKAG1,PTPA,STK3,YWHAZ
DAG and IP3 signaling	1.8	0.171	ADCY1,CALM1,CAMK4,CAMKK1,CREB1,PRKAR1B,PRKCD
RHO GTPases activate IQGAPs	1.8	0.188	ACTB,ACTG1,CALM1,CLIP1,TUBA4A,TUBB3
Role of MAPK Signaling in Promoting the Pathogenesis of Influenza	1.78	0.123	ATP6V0A1,ATP6V0B,ATP6V0D1,ATP6V0E2,ATP6V1A,ATP6V1B2,ATP6V1C1,ATP6V1D,ATP6V1E1,ATP6V1G2,BECN1,MAP2K1,MAPK3,NFKBIA
Gap junction trafficking and regulation	1.78	0.157	ACTB,ACTG1,AP2M1,CLTA,CLTB,CLTC,TUBA4A,TUBB3
Chronic Myeloid Leukemia Signaling	1.77	0.0996	AXIN1,BCL2L1,CALM1,CALM2,CALM3,CCND1,GAB2,GLIS1,GRB2,HDAC3,HSP90AA1,IKBKB,LEF1,LIN28B,MAP2K1,MAPK3,PLCL2,PPP3CB,PRKAG1,PTPN13,RCC1,SIRT1,SKP2,SMO,SOS2,TGFB3,WNT10B,WNT9A
Regulation of TP53 Activity through Phosphorylation	1.75	0.129	ATM,CCNA1,CCNA2,DNA2,HIPK2,KAT5,NUAK1,PIN1,PRKAG1,RPA3,TAF3,TAF4
Activation of gene expression by SREBF (SREBP)	1.75	0.167	FASN,FDPS,HMGCS1,PMVK,SP1,TGS1,TM7SF2
CGAS-STING Signaling Pathway	1.74	0.116	ATP6V0A1,ATP6V0B,ATP6V0D1,ATP6V0E2,ATP6V1A,ATP6V1B2,ATP6V1C1,ATP6V1D,ATP6V1E1,ATP6V1G2,FASLG,IKBKB,IL15,MAP1LC3A,NFKBIA,TGFB3
WNT/β-catenin Signaling	1.74	0.11	AXIN1,CCND1,DKK3,EP300,FRAT1,LEF1,MAP4K1,PIN1,PPP2R1A,PPP2R1B,PPP2R2B,PTPA,SFRP2,SMO,SOX15,TGFB3,TLE4,WNT10B,WNT9A
Signaling by FGFR1	1.73	0.154	FGF1,FGF17,FLRT3,GAB1,GIPC1,GRB2,MAPK3,PPP2R1A
Necroptosis Signaling Pathway	1.72	0.111	CAPN1,DNM1L,FASLG,IKBKB,PPP3CB,RNF31,SLC25A3,SLC25A4,TIMM10,TIMM13,TIMM17A,TIMM23,TIMM44,TNFRSF10B,TOMM20,TOMM40L,TOMM70,VDAC2
Adrenergic Receptor Signaling Pathway (Enhanced)	1.71	0.106	ADCY1,ADRA2B,ATP6V0A1,ATP6V0B,ATP6V0D1,ATP6V0E2,ATP6V1A,ATP6V1B2,ATP6V1C1,ATP6V1D,ATP6V1E1,ATP6V1G2,CACNB1,FASLG,IL15,PLCL2,PRKAG1,PRKAR1B,PRKCD,PRKCQ,TGFB3
PPARα/RXRα Activation	1.71	0.106	ADCY1,ADIPOR2,AP2A2,EP300,FASN,GOT2,GPD1,GRB2,HSP90AA1,IKBKB,MAP2K1,MAP4K4,MAPK3,NCOR1,NFKBIA,PLCL2,PRKAG1,PRKAR1B,SOS2,TGFB3,TGS1
G alpha (q) signalling events	1.69	0.109	ARHGEF25,AVPR1B,CCKBR,CHRM1,GNB1,GNG3,GNRH1,GPR4,KISS1,LPAR1,LTB4R,MCHR1,NMUR1,PTGFR,RGS4,TAC1,TAC3,TACR3,TRH
Co-inhibition by BTLA	1.69	0.143	GRB2,NME1,NME5,PI4KA,SPHK2,STK16,STK3,STK38,STK39
Cardiac Hypertrophy Signaling	1.68	0.0996	ADCY1,ADRA2B,CACNB1,CALM1,CALM2,CALM3,CREB1,EIF2B3,EP300,GNAT2,GNB1,GNG3,GRB2,HSPB1,IGF1R,MAP2K1,MAP3K12,MAPK3,MEF2D,PLCL2,PPP3CB,PRKAG1,PRKAR1B,RHOD,RHOH,TGFB3
Human Embryonic Stem Cell Pluripotency	1.67	0.105	AXIN1,BMP1,DPPA4,GRB2,HSP90AA1,ID1,ID3,INHBA,MAP2K1,MAP2K5,PDGFA,PDGFRB,PRKCD,PRKCQ,SMAD9,SMO,SOS2,TFCP2L1,TGFB3,WNT10B,WNT9A
PI3K/AKT Signaling	1.67	0.105	BCL2L1,CCND1,GAB1,GAB2,GRB2,GYS2,HSP90AA1,IKBKB,IL17RB,INPP5J,ITGA1,ITGB8,MAP2K1,MAPK3,NFKBIA,PPP2R1A,PPP2R1B,PPP2R2B,PTPA,SOS2,YWHAZ
PAK Signaling	1.67	0.119	ARHGEF7,CFL1,EPHB3,GIT1,GRB2,ITGA1,ITGB8,LIMK1,MAP2K1,MAPK3,PAK6,PDGFA,PDGFRB,SOS2
Glucocorticoid Receptor Signaling	1.64	0.0867	ACTB,ACTL6B,ATP5F1A,ATP5F1B,ATP5MC1,ATP5PB,BCL2L1,CREB1,CYC1,DCAF6,EP300,FBP1,GABPA,GABPB2,GRB2,GTF2H1,HLA-DQA1,HLTF,HSP90AA1,HSPA1A,HSPA1B,IKBKB,IL17RB,MAP2K1,MAPK3,NCOR1,NDUFA10,NDUFA11,NDUFA13,NDUFA2,NDUFA4,NDUFAB1,NDUFB2,NDUFB3,NDUFB5,NDUFB9,NDUFS6,NDUFV1,NFKBIA,PDK4,POLR2E,POLR2J2/POLR2J3,PPP3CB,PRKAG1,SLPI,SMARCC1,SOS2,TAF3,TAF4,TGFB3,UQCRC2,UQCRFS1
Aggrephagy	1.64	0.159	DYNC1I1,DYNC1LI1,DYNLL2,HSP90AA1,TUBA4A,TUBB3,UBE2N
BER (Base Excision Repair) Pathway	1.64	0.159	APEX1,FEN1,MAP2K1,MAP2K5,MAPK3,POLE,SP1
DNA Replication Pre-Initiation	1.64	0.113	CDC6,H2BC5,MCM7,ORC5,PSMA5,PSMA6,PSMB2,PSMB6,PSMB7,PSMC4,PSMC5,PSMC6,PSMD2,PSMD4,PSMD8,UBE2S
HER-2 Signaling in Breast Cancer	1.64	0.102	AHCTF1,ARF3,CCND1,COX5A,COX6B1,COX6C,COX7A2,COX8A,ELF1,GRB2,IKBKB,ITGB8,MAP2K1,MAPK3,MTCL1,NFKBIA,NUP107,NUP160,PARD3,PRKCD,PRKCQ,SOS2,SP1
Heme Degradation	1.63	0.5	BLVRA,HMOX2
D-glucuronate Degradation I	1.63	0.5	AKR1A1,DCXR
Rapoport-Luebering Glycolytic Shunt	1.63	0.5	PGAM1,PGAM2
L-cysteine Degradation I	1.63	0.5	GOT1,GOT2
Extra-nuclear estrogen signaling	1.63	0.133	CALM1,CCND1,CREB1,GNB1,GNG3,HSP90AA1,HSPB1,IGF1R,MAPK3,PRMT1
γ-glutamyl Cycle	1.63	0.3	CHAC1,GGT7,GSS
Oxytocin in Spinal Neurons Signaling Pathway	1.61	0.171	CAMKK1,GAD1,GUCY2D,NT5C,PRKG1,SOX15
Activation of the pre-replicative complex	1.61	0.171	CDC6,MCM10,MCM7,ORC5,POLE,RPA3
Nucleotide catabolism	1.61	0.171	DNPH1,ENTPD3,GDA,ITPA,NT5C,NUDT18
Superpathway of Methionine Degradation	1.61	0.171	BHMT2,DLD,GOT1,GOT2,PRMT1,PRMT8
RAB geranylgeranylation	1.61	0.138	PTP4A2,RAB27B,RAB35,RAB39A,RAB3A,RAB3C,RAB40C,RAB4B,RAB6B
Sensory processing of sound by outer hair cells of the cochlea	1.59	0.145	ACTB,ACTG1,ATP2B2,KCNMA1,SPTAN1,TMC1,TWF2,WHRN
SUMOylation of transcription cofactors	1.59	0.156	CBX7,EP300,HIPK2,PIAS4,RNF2,SUMO3,TOPORS
Cilium Assembly	1.59	0.103	ARL3,CCP110,CEP162,CEP97,DCTN1,DCTN2,DCTN3,DYNLL2,EXOC3,HSP90AA1,IFT27,KIF17,KIFAP3,MCHR1,NDE1,PAFAH1B1,PPP2R1A,SMO,SSTR3,TUBA4A,TUBB3
Gastrin-CREB signalling pathway via PKC and MAPK	1.58	0.222	CCKBR,CREB1,GRB2,MAPK3
Induction of Apoptosis by HIV1	1.57	0.136	BCL2L1,CYC1,DFFA,FASLG,IKBKB,NAIP,NFKBIA,SLC25A3,SLC25A4
Cell Cycle Control of Chromosomal Replication	1.53	0.134	CDC6,CDK11A,CDK14,DNA2,MCM7,ORC5,POLE,RPA3,TOP1
Actin Cytoskeleton Signaling	1.53	0.0984	ACTB,ACTG1,ARHGEF7,ARPC2,ARPC4,BRK1,CFL1,CYFIP2,DIAPH3,DOCK1,FGF1,FGF17,GIT1,GRB2,ITGA1,ITGB8,LIMK1,MAP2K1,MAPK3,PAK6,PDGFA,SOS2,TLN2,TTN
RHOGDI Signaling	1.51	0.1	ACTB,ACTG1,ARHGAP5,ARHGEF7,ARPC2,ARPC4,CDH22,CDH26,CFL1,EP300,GNAT2,GNB1,GNG3,ITGA1,ITGB8,LIMK1,PAK6,PI4KA,PIP4K2A,PPP1R12C,RHOD,RHOH
Detoxification of Reactive Oxygen Species	1.51	0.162	ATOX1,CCS,GPX7,NUDT2,PRDX2,PRDX5
Neuropathic Pain Signaling in Dorsal Horn Neurons	1.5	0.119	CAMK1,CAMK4,CREB1,GRIN3A,KCNQ3,MAPK3,PLCL2,PRKAG1,PRKAR1B,PRKCD,PRKCQ,TAC1
Vitamin K Signaling Pathway	1.49	0.132	F10,GPX4,IKBKB,NPC1L1,PRKAG1,PRKAR1B,PRRG2,SIRT1,VKORC1
Phagosome Formation	1.49	0.0833	ADGRB2,ADGRL3,ADGRL4,ADRA2B,AP1B1,ARPC2,ARPC4,AVPR1B,CALCRL,CCKBR,CFL1,CHRM1,CHRM4,CLIP1,CRHR1,CX3CR1,DOCK1,GAB2,GPR141,GPR150,GPR158,GPR4,GPR61,GPR63,GPR85,GPR88,GRB2,HTR1D,HTR1E,ITGA1,ITGB8,LIMK1,LPAR1,LTB4R,MALT1,MAP2K1,MAP2K5,MAPK3,MC1R,MCHR1,NMUR1,PAK6,PI4KA,PIP4K2A,PLD3,PRKCD,PRKCQ,PTGFR,PTH1R,RRH,SMO,SOS2,SPHK2,SSTR3,TACR3,TAS1R3,TLN2,TLR9,TTN
BBSome Signaling Pathway	1.49	0.0872	ADGRB2,ADGRL3,ADGRL4,ADRA2B,AVPR1B,CALCRL,CBX7,CCKBR,CHRM1,CHRM4,CRHR1,CX3CR1,DNM1L,GLIS1,GPR141,GPR150,GPR158,GPR4,GPR61,GPR63,GPR85,GPR88,HTR1D,HTR1E,IFT27,IGF1R,LPAR1,LTB4R,MAP3K12,MC1R,MCHR1,NMUR1,PRKAG1,PRKAR1B,PRKCD,PTGFR,PTH1R,RNF2,RRH,SMO,SSTR3,TACR3,TAS1R3
eNOS Signaling	1.47	0.106	ADCY1,CALM1,CALM2,CALM3,CCNA1,CCNA2,CHRNB2,HSP90AA1,HSPA1A,HSPA1B,LPAR1,PRKAG1,PRKAR1B,PRKCD,PRKCQ,PRKG1,STUB1
G alpha (z) signalling events	1.46	0.146	ADCY1,ADRA2B,GNB1,GNG3,PRKCD,PRKCQ,RGS4
Complex IV assembly	1.46	0.146	COA3,COX5A,COX6B1,COX6C,COX7A2,COX8A,NDUFA4
tRNA Charging	1.46	0.158	FARSA,GARS1,RARS1,SARS1,SARS2,VARS1
Role of PKR in Interferon Induction and Antiviral Response	1.45	0.109	CYC1,FASLG,HSP90AA1,HSPA1A,HSPA1B,IFNAR2,IKBKB,MAPK3,NFKBIA,NLRP1,NLRP2,PDGFA,PDGFRB,SP1,TLR9
GPER1 signaling	1.44	0.117	ADCY1,GNB1,GNG3,NME1,NME5,PI4KA,PRKAR1B,SPHK2,STK16,STK3,STK38,STK39
Formation of xylulose-5-phosphate	1.43	0.4	AKR1A1,DCXR
NFE2L2 regulating ER-stress associated genes	1.43	0.4	EP300,MAFK
Pyruvate Fermentation to Lactate	1.43	0.4	LDHA,LDHB
Glutamate Degradation III (via 4-aminobutyrate)	1.43	0.4	GAD1,GAD2
S100 Family Signaling Pathway	1.43	0.0817	ADGRB2,ADGRL3,ADGRL4,ADRA2B,ATP5F1A,ATP5F1B,AVPR1B,CACNB1,CALCRL,CALM1,CALM2,CALM3,CCKBR,CHRM1,CHRM4,COPS5,CREB1,CRHR1,CTSD,CX3CR1,GPR141,GPR150,GPR158,GPR4,GPR61,GPR63,GPR85,GPR88,HTR1D,HTR1E,IKBKB,LEF1,LPAR1,LTB4R,MAP2K1,MAP2K5,MAPK3,MC1R,MCHR1,MMP24,NMUR1,PLCL2,PRKAG1,PRKAR1B,PRKCD,PRKCQ,PTGFR,PTH1R,RRH,S100A13,SERPINF1,SERPINF2,SMAD9,SMO,SP1,SSTR3,STK38,TACR3,TAS1R3,TGFB3,TP63,TRPV6,WNT10B,WN…
Reelin Signaling in Neurons	1.42	0.108	APBB1,ARHGEF25,ARHGEF7,ARPC2,ARPC4,CFL1,GRIN3A,LIMK1,MAP2K1,MAP2K5,MAP4K1,MAPK3,MAPK8IP2,PAFAH1B1,PDK4
Peptide hormone biosynthesis	1.41	0.25	INHBA,INHBC,PCSK1
NGF-stimulated transcription	1.41	0.154	CDK5R2,CREB1,EP300,ID1,ID3,MEF2D
Post-translational modification: synthesis of GPI-anchored proteins	1.4	0.118	DPM2,GPAA1,LY6E,LYPD8,MELTF,NRN1,OPCML,PLET1,SPRN,TECTA,TECTB
Fcγ Receptor-mediated Phagocytosis in Macrophages and Monocytes	1.4	0.118	ACTB,ACTG1,ARPC2,ARPC4,DOCK1,GAB2,MAPK3,PLD3,PRKCD,PRKCQ,TLN2
Heparan Sulfate Biosynthesis (Late Stages)	1.4	0.118	CES2,CHST13,EXTL1,EXTL2,EXTL3,PPME1,SULT1A3,SULT1A4,SULT1C4,SULT4A1,WSCD1
Visual phototransduction	1.39	0.133	CALM1,GNB1,GUCA1B,GUCY2D,PRKCQ,RCVRN,RDH16,TTR
Adrenomedullin signaling pathway	1.38	0.099	ADCY1,CALCRL,CALM1,CALM2,CALM3,GAD1,GRB2,GUCY2D,KCNQ3,MAP2K1,MAP2K5,MAPK3,NT5C,PLCL2,PRKAG1,PRKAR1B,PRKG1,SOS2,SOX15,TTN
Transcriptional regulation by RUNX1	1.37	0.1	ACTL6B,AXIN1,ELF1,EP300,H2BC5,HIPK2,PSMA5,PSMA6,PSMB2,PSMB6,PSMB7,PSMC4,PSMC5,PSMC6,PSMD2,PSMD4,PSMD8,RNF2,SMARCC1
Signaling by ERBB2	1.37	0.14	ERBIN,GAB1,GRB2,HSP90AA1,NRG3,PRKCD,STUB1
Activation of kainate receptors upon glutamate binding	1.37	0.167	CALM1,GNB1,GNG3,GRIK2,NCALD
Protein ubiquitination	1.37	0.167	OTULIN,UBE2E3,UBE2S,UBE2Z,USP5
Signaling by FGFR3	1.36	0.15	FGF1,FGF17,GAB1,GRB2,MAPK3,PPP2R1A
Neuregulin Signaling	1.36	0.11	ERBIN,GRB2,HSP90AA1,ITGA1,ITGB8,MAP2K1,MAPK3,NRG3,PICK1,PRKCD,PRKCQ,SOS2,TMEFF2
Branched-chain amino acid catabolism	1.35	0.19	AUH,BCAT1,BCKDK,DLD
Citric acid cycle (TCA cycle)	1.35	0.19	DLD,FH,IDH3B,MDH2
Purine Nucleotides Degradation II (Aerobic)	1.35	0.19	ACP3,ADAT3,GDA,NT5C
Cilia Biogenesis Signaling Pathway	1.35	0.098	CALM1,CALM2,CALM3,CCP110,CEP57L1,CEP97,DCTN1,FBP1,GABARAP,GNAT2,GNB1,GNG3,IGF1R,NDE1,SKP1,STIL,TUBA4A,TUBB3,TUBGCP2,YWHAZ
NR1H2 and NR1H3-mediated signaling	1.33	0.137	APOC1,EP300,FASN,HDAC3,MYLIP,NCOR1,TNRC6C
Cell Cycle: G2/M DNA Damage Checkpoint Regulation	1.33	0.137	ATM,EP300,HIPK2,PPM1D,SKP1,SKP2,YWHAZ
COPII-mediated vesicle transport	1.32	0.123	CNIH3,NAPA,NAPB,NAPG,NSF,TRAPPC1,TRAPPC2L,TRAPPC4,TRAPPC6B
Signaling by FGFR2	1.32	0.123	FGF1,FGF17,GAB1,GRB2,HNRNPF,MAPK3,POLR2E,PPP2R1A,RBFOX2
GNRH Signaling	1.32	0.0984	ADCY1,CACNB1,CALM1,CALM2,CALM3,CREB1,GNB1,GNG3,GNRH1,GRB2,MAP2K1,MAP3K12,MAPK3,PAK6,PRKAG1,PRKAR1B,PRKCD,PRKCQ,SOS2
Mitochondrial calcium ion transport	1.31	0.231	MCU,SLC8A3,VDAC2
Nephron development	1.31	0.231	JAG1,PAX2,POU3F3
MyD88 dependent cascade initiated on endosome	1.31	0.161	IKBKB,PELI3,TICAM2,TLR9,UBE2N
Sonic Hedgehog Signaling	1.31	0.161	DYRK1B,GLIS1,PRKAG1,PRKAR1B,SMO
Signaling by FGFR4	1.31	0.146	FGF1,FGF17,GAB1,GRB2,MAPK3,PPP2R1A
Relaxin Signaling	1.31	0.103	ADCY1,APEX1,CREB1,GAD1,GNAT2,GNB1,GNG3,GUCY2D,MAP2K1,MAPK3,NFKBIA,NT5C,PDE5A,PRKAG1,PRKAR1B,SOX15
PPAR Signaling	1.31	0.111	EP300,GRB2,HSP90AA1,IKBKB,MAP2K1,MAP4K4,MAPK3,NCOR1,NFKBIA,PDGFA,PDGFRB,SOS2
HDR through Homologous Recombination (HRR) or Single Strand Annealing (SSA)	1.31	0.106	ATM,BABAM1,CCNA1,CCNA2,DNA2,H2BC5,KAT5,NSD2,PIAS4,POLE,PPP4R2,RPA3,UBE2N,UBE2V2
Regulation of the Epithelial-Mesenchymal Transition Pathway	1.3	0.0979	AXIN1,FGF1,FGF17,GAB1,GRB2,JAG1,LEF1,MAML1,MAP2K1,MAP2K5,MAPK3,PDGFRB,PYGO1,SMO,SOS2,TGFB3,TWIST1,WNT10B,WNT9A
Xenobiotic Metabolism CAR Signaling Pathway	1.3	0.0948	ALDH3B1,CHST13,EP300,GSTA4,GSTO1,GSTZ1,HSP90AA1,MAP2K1,MAP2K5,MAPK3,MGST3,PPP2R1A,PPP2R1B,PPP2R2B,PRKCD,PRKCQ,PTPA,SULT1A3,SULT1A4,SULT1C4,SULT4A1,WSCD1
Circadian Rhythm Signaling	1.29	0.0923	ADCY1,CACNB1,CIRBP,CREB1,GAD1,GNB1,GNG3,GRIN3A,GUCY2D,HLF,MAP2K1,MAP2K5,MAPK3,MKNK2,NT5C,PER3,PLCL2,PRKAG1,PRKAR1B,PRKCD,PRKCQ,PRKG1,RYR3,SIRT1,SOX15
Cellular hexose transport	1.29	0.182	SLC2A12,SLC2A6,SLC50A1,SLC5A2
Insertion of tail-anchored proteins into the endoplasmic reticulum membrane	1.29	0.182	GET3,SEC61G,STX1A,VAMP2
fMLP Signaling in Neutrophils	1.28	0.105	ARPC2,ARPC4,CALM1,CALM2,CALM3,GNAT2,GNB1,GNG3,MAP2K1,MAPK3,NFKBIA,PPP3CB,PRKCD,PRKCQ
Regulation of the Epithelial Mesenchymal Transition in Development Pathway	1.27	0.116	AXIN1,GLIS1,JAG1,LEF1,MAML1,PYGO1,SMO,TWIST1,WNT10B,WNT9A
NFE2L2 regulating inflammation associated genes	1.27	0.333	EP300,MAFK
Acyl-CoA Hydrolysis	1.27	0.333	ACOT7,ACOT8
GDP-mannose Biosynthesis	1.27	0.333	GPI,MPI
Neurovascular Coupling Signaling Pathway	1.26	0.094	CACNB1,CALM1,CALM2,CALM3,CHRM1,CHRM4,ENTPD3,GABRA6,GABRD,GAD1,GRIN3A,GUCY2D,KCNJ16,KCNJ2,KCNMA1,NT5C,PRKAG1,PRKAR1B,PRKG1,RYR3,SLC16A1,SOX15
Endosomal Sorting Complex Required For Transport (ESCRT)	1.26	0.156	CHMP2B,CHMP4B,CHMP6,SNF8,VPS25
trans-Golgi Network Vesicle Budding	1.26	0.12	AP1B1,CLTA,CLTB,CLTC,NAPA,NECAP1,SH3GL2,SNAP23,VAMP2
Glioblastoma Multiforme Signaling	1.26	0.0994	AXIN1,CCND1,GRB2,IGF1R,LEF1,MAP2K1,MAPK3,PDGFA,PDGFRB,PLCL2,PRKCD,RHOD,RHOH,SMO,SOS2,WNT10B,WNT9A
Oxytocin Signaling Pathway	1.25	0.0906	ATP2B2,CACNB1,CALM1,CALM2,CALM3,CAMKK1,CREB1,GAD1,GNB1,GNG3,GRB2,GUCY2D,HSPB1,HSPB3,MAP2K5,MAPK3,NT5C,PPP3CB,PRKAG1,PRKAR1B,PRKCD,PRKCQ,PRKG1,PTGFR,SOS2,SOX15
Guanosine Nucleotides Degradation III	1.23	0.214	ACP3,GDA,NT5C
NAD Salvage Pathway II	1.23	0.174	ACP2,ACP3,NMNAT2,NT5C
Synaptic Long Term Depression	1.23	0.096	CACNB1,CRHR1,GAD1,GNAT2,GUCY2D,IGF1R,MAP2K1,MAPK3,NT5C,PLCL2,PPP2R1A,PPP2R1B,PPP2R2B,PRKCD,PRKCQ,PRKG1,PTPA,RYR3,SOX15
MAPK targets/ Nuclear events mediated by MAP kinases	1.22	0.152	CREB1,DUSP3,MAPK3,PPP2R1A,PPP2R1B
Heparan Sulfate Biosynthesis	1.21	0.11	CES2,CHST13,EXTL1,EXTL2,EXTL3,PPME1,SULT1A3,SULT1A4,SULT1C4,SULT4A1,WSCD1
Myelination Signaling Pathway	1.21	0.0881	ARHGAP5,AXIN1,BMP1,CALM1,CALM2,CALM3,CREB1,EP300,FASN,GLIS1,GRB2,HDAC3,IGF1R,ITGB8,MAP2K1,MAPK3,MBP,PDGFA,PDGFRB,PPP3CB,PRKAG1,PRKAR1B,RAB35,SLC16A1,SMAD9,SMO,SOS2,WNT10B,WNT9A
RAC Signaling	1.2	0.102	ARPC2,ARPC4,BRK1,CFL1,CYFIP2,ITGA1,ITGB8,LIMK1,MAP2K1,MAPK3,PAK6,PARD3,PI4KA,PIP4K2A
Regulation of Cellular Mechanics by Calpain Protease	1.19	0.112	CAPN1,CAST,CCNA1,CCNA2,CCND1,GRB2,ITGA1,ITGB8,MAPK3,TLN2
PI3K Cascade	1.19	0.136	FGF1,FGF17,GAB1,GAB2,GRB2,TLR9
Regulation of Actin-based Motility by Rho	1.19	0.106	ACTB,ARPC2,ARPC4,CFL1,ITGA1,ITGB8,LIMK1,PAK6,PI4KA,PIP4K2A,RHOD,RHOH
Vitamin E transport	1.19	1	TTPA
Acetyl-CoA Biosynthesis III (from Citrate)	1.19	1	ACLY
Glutathione Biosynthesis	1.19	1	GSS
Asparagine Biosynthesis I	1.19	1	ASNS
D-mannose Degradation	1.19	1	MPI
DNA Damage/Telomere Stress Induced Senescence	1.17	0.115	ATM,CCNA1,CCNA2,H1-0,H1-2,H2BC5,KAT5,TERF2IP,TINF2
VDR/RXR Activation	1.17	0.115	EP300,HR,NCOR1,PDGFA,PRKCD,PRKCQ,PSMC5,SP1,TRPV6
Other interleukin signaling	1.17	0.167	IL32,SNAP25,STX1A,VAMP2
Tumoricidal Function of Hepatic Natural Killer Cells	1.17	0.167	DFFA,ENDOG,FASLG,PRF1
mTOR Signaling	1.17	0.0917	EIF3K,EIF4G3,MAPK3,MRPS12,MRPS16,MRPS18A,MRPS18C,MRPS25,MRPS28,MRPS9,PLD3,PPP2R1A,PPP2R1B,PPP2R2B,PRKAG1,PRKCD,PRKCQ,PTPA,RHOD,RHOH,RPS6KA4,RPS6KC1
RAB GEFs exchange GTP for GDP on RABs	1.17	0.111	RAB27B,RAB35,RAB39A,RAB3A,RAB6B,TRAPPC1,TRAPPC12,TRAPPC2L,TRAPPC4,TRAPPC6B
BMP signaling pathway	1.17	0.111	BMP1,CAMK4,CREB1,GRB2,MAP2K1,MAPK3,PRKAG1,PRKAR1B,SMAD9,TLX2
Pyroptosis Signaling Pathway	1.16	0.108	GBP1,GBP3,GBP4,GSDMB,NAIP,NLRP1,NLRP2,P2RX7,PRKAG1,PRKAR1B,TLR9
Abacavir ADME	1.16	0.119	NME1,NME5,PI4KA,SPHK2,STK16,STK3,STK38,STK39
Mitotic Telophase/Cytokinesis	1.16	0.2	NIPBL,PDS5A,SMC3
Telomere Extension by Telomerase	1.16	0.2	TERF2IP,TINF2,XRCC6
Leukotriene Biosynthesis	1.16	0.2	ALOX5,GGT7,MGST3
Carboxyterminal post-translational modifications of tubulin	1.15	0.133	AGBL4,AGTPBP1,NICN1,TTLL1,TUBA4A,TUBB3
CD27 Signaling in Lymphocytes	1.15	0.125	BCL2L1,CYC1,IKBKB,MAP2K1,MAP2K5,MAP3K12,NFKBIA
Phototransduction Pathway	1.15	0.125	GNAT2,GNB1,GUCA1B,GUCY2D,PRKAG1,PRKAR1B,RCVRN
Cardiac Hypertrophy Signaling (Enhanced)	1.15	0.0819	ADCY1,ADRA2B,APEX1,CACNB1,CALM1,CALM2,CALM3,DIAPH3,EIF2B3,EP300,FASLG,FGF1,FGF17,GNB1,GNG3,HDAC3,HSPB1,HSPB3,IGF1R,IKBKB,IL15,IL17RB,ITGA1,ITGB8,MAP2K1,MAP2K5,MAP3K12,MAP3K20,MAPK3,MEF2D,MKNK2,PDE5A,PLCL2,PPP3CB,PRKAG1,PRKAR1B,PRKCD,PRKCQ,PRKG1,RYR3,SMO,TGFB3,WNT10B,WNT9A
Mitochondrial Uncoupling	1.14	0.286	SLC25A4,UCP3
Glycogen Biosynthesis II (from UDP-D-Glucose)	1.14	0.286	GYS2,UGP2
Natural Killer Cell Signaling	1.14	0.0936	CFL1,COL11A2,FASLG,GRB2,HCST,HSPA1A,HSPA1B,IL15,KLRC2,KLRC3,LILRB1,LIMK1,MAP2K1,MAP3K12,MAPK3,MICB,PAK6,PRKCQ,SOS2
Oncogene Induced Senescence	1.13	0.143	CDKN2C,ID1,MAPK3,SP1,TNRC6C
IL-12 Signaling and Production in Macrophages	1.12	0.0905	APOC1,CALM1,CALM2,CALM3,EP300,FUT7,HDAC3,IKBKB,JMJD6,LPA,MAP2K1,MAPK3,PRKAG1,PRKCD,PRKCQ,SIRT1,SPHK2,TGFB3,TICAM2,TLR9,TNIP2,XRCC6
Neurexins and neuroligins	1.12	0.123	APBA3,BEGAIN,DLGAP1,NLGN1,STX1A,STXBP1,SYT2
Incretin synthesis, secretion, and inactivation	1.12	0.16	GNB1,PCSK1,SEC11A,SPCS1
PKR-mediated signaling	1.12	0.109	EIF2B3,FANCM,HSPA1A,HSPA1B,IKBKB,PPP2R1A,PPP2R1B,SNCA,TUBA4A,TUBB3
Tryptophan Degradation X (Mammalian, via Tryptamine)	1.11	0.13	AKR1A1,AKR1C3,ALDH3B1,KCNAB1,KCNAB2,SPR
Sperm Motility	1.11	0.0895	CALM1,CALM2,CALM3,CLK1,CLK3,EPHA4,EPHA5,EPHB3,GNAT2,GNB1,GNG3,IGF1R,MAP2K1,MAP2K5,PDGFRB,PLCL2,PRKAG1,PRKAR1B,PRKCD,PRKCQ,PRKG1,SRMS,STYK1
Regulation of eIF4 and p70S6K Signaling	1.11	0.0917	EIF2B3,EIF3K,EIF4G3,GRB2,ITGA1,ITGB8,MAP2K1,MAPK3,MRPS12,MRPS16,MRPS18A,MRPS18C,MRPS25,MRPS28,MRPS9,PPP2R1A,PPP2R1B,PPP2R2B,PTPA,SOS2
Insulin Receptor Signaling	1.11	0.101	ACLY,ASIC1,EIF2B3,GAB1,GRB2,GYS2,INPP5J,MAP2K1,MAPK3,PRKAG1,PRKAR1B,SOS2,VAMP2
Cholecystokinin/Gastrin-mediated Signaling	1.1	0.103	CCKBR,EPHA4,GRB2,MAP2K1,MAP2K5,MAPK3,MEF2D,PRKCD,PRKCQ,RHOD,RHOH,SOS2
Hematoma Resolution Signaling Pathway	1.1	0.0891	CX3CL1,CX3CR1,FASLG,GRIN3A,IL15,MAPK3,MMP24,NDUFA10,NDUFA11,NDUFA13,NDUFA2,NDUFA4,NDUFAB1,NDUFB2,NDUFB3,NDUFB5,NDUFB9,NDUFS6,NDUFV1,NQO1,PRKAG1,TGFB3,TUBA4A
ESR-mediated signaling	1.09	0.0968	AXIN1,CCND1,CHD1,CTSD,EP300,H2BC5,HSP90AA1,KAT5,MAPK3,POLR2E,PPP5C,PRMT1,SMC3,SP1,TNRC6C
Caspase activation via Death Receptors in the presence of ligand	1.09	0.188	FASLG,TICAM2,TNFRSF10B
Processing of SMDT1	1.09	0.188	AFG3L2,MCU,PARL
Granzyme B Signaling	1.09	0.188	DFFA,ENDOG,PRF1
Signaling by NOTCH2	1.08	0.139	CREB1,EP300,JAG1,MAML1,MAML2
Fcgamma receptor (FCGR) dependent phagocytosis	1.08	0.0952	ACTB,ACTG1,ARPC2,ARPC4,BRK1,CFL1,CYFIP2,DOCK1,GRB2,HSP90AA1,LIMK1,MAPK3,MYO9B,NCKIPSD,PLD3,PRKCD
Sensory perception of taste	1.08	0.128	GNB1,KCNJ2,SCN1B,SCN2B,SCN4B,TAS1R3
Pulmonary Fibrosis Idiopathic Signaling Pathway	1.08	0.0859	ACTB,ACTG1,AJUBA,CCND1,COL11A2,COL4A4,COL5A1,EP300,EPHB3,GRB2,JAG1,LATS2,LEF1,LPAR1,MAP2K1,MAPK3,MMP24,PDGFA,PDGFRB,RPS6KA4,RPS6KC1,SFTPC,SMO,SOS2,STK38,TGFB3,WNT10B,WNT9A
O-linked glycosylation	1.08	0.102	ADAMTS15,B4GAT1,GALNT17,GALNT6,GALNT7,GALNT9,LARGE1,MUC12,MUC15,MUC3A,POMGNT1,ST3GAL3
Stearate Biosynthesis I (Animals)	1.07	0.114	ACOT7,ACOT8,DHRS11,FASN,HSD11B2,SIRT1,SLC27A4,SLC27A5
Miscellaneous transport and binding events	1.07	0.154	ADD1,ADD2,DMTN,LRRC8E
Glycogen metabolism	1.07	0.154	CALM1,GYS2,PYGB,UGP2
RORA,B,C and NR1D1 (REV-ERBA) regulate gene expression	1.07	0.154	EP300,HDAC3,NCOR1,TGS1
Estrogen-mediated S-phase Entry	1.07	0.154	CCNA1,CCNA2,CCND1,SKP2
ER-Mitochondrial Communication Signaling Pathway	1.07	0.11	DNM1L,ESYT1,FIS1,IMMT,MCU,PSMD2,SAMM50,TOMM20,TOMM70
BEX2 Signaling Pathway	1.07	0.11	CCND1,LEF1,LGALS1,NFKBIA,PPP2R1A,PPP2R1B,PPP2R2B,PTPA,SWAP70
HGF Signaling	1.07	0.0992	CCND1,DOCK1,ELF1,GAB1,GRB2,ITGA1,ITGB8,MAP2K1,MAP3K12,MAPK3,PRKCD,PRKCQ,SOS2
Semaphorin Signaling in Neurons	1.05	0.119	CFL1,CRMP1,LIMK1,MAPK3,PAK6,RHOD,RHOH
Extracellular matrix organization	1.05	0.103	COL11A2,COL4A4,COL5A1,ITGA1,NCAM1,NTN4,PDGFA,SH3PXD2A,TGFB3,TTR,VCAN
Cardiac β-adrenergic Signaling	1.05	0.0941	ADCY1,AKAP11,APEX1,CACNB1,GNAT2,GNB1,GNG3,PDE5A,PPP2R1A,PPP2R1B,PPP2R2B,PRKAG1,PRKAR1B,PTPA,SLC8A2,SLC8A3
Mitochondrial Fatty Acid Beta-Oxidation	1.04	0.135	ACAD11,ACOT7,MCAT,MECR,NDUFAB1
Nucleotide Excision Repair Pathway	1.04	0.135	ERCC5,GTF2H1,POLR2E,POLR2J2/POLR2J3,RPA3
Chemokine Signaling	1.04	0.108	CALM1,CALM2,CALM3,CAMK1,CAMK4,CFL1,LIMK1,MAP2K1,MAPK3
Apelin Endothelial Signaling Pathway	1.04	0.0966	ADCY1,CALM1,CALM2,CALM3,GNAT2,GNB1,GNG3,MAP2K1,MAPK3,MEF2D,PRKAG1,PRKCD,PRKCQ,SP1
DNA Damage Reversal	1.04	0.25	ALKBH3,ASCC2
STAT5 Activation	1.04	0.25	GAB2,GRB2
NFE2L2 regulates pentose phosphate pathway genes	1.04	0.25	EP300,TALDO1
Regulation of NFE2L2 gene expression	1.04	0.25	EP300,MAFK
Formation of intermediate mesoderm	1.04	0.25	FOXC1,PAX2
NFE2L2 regulating MDR associated enzymes	1.04	0.25	EP300,MAFK
Ceramide Biosynthesis	1.04	0.25	KDSR,SPTLC3
WNK Renal Signaling Pathway	1.03	0.102	ASIC1,CALM1,CALM2,CALM3,LRRC8E,PRKCD,PRKCQ,SKP1,SLC12A5,STK39,WNK1
Factors involved in megakaryocyte development and platelet production	1.03	0.102	ACTB,CAPZB,DOCK1,DOCK3,EHD3,GATA5,HMG20B,MAFK,PRKAR1B,RBSN,VPS45
Endometrial Cancer Signaling	1.02	0.117	AXIN1,CCND1,GRB2,LEF1,MAP2K1,MAPK3,SOS2
Metabolism of nitric oxide: NOS3 activation and regulation	1.02	0.176	CALM1,HSP90AA1,SPR
SUMOylation of DNA methylation proteins	1.02	0.176	CBX7,DNMT3A,RNF2
Zygotic genome activation (ZGA)	1.02	0.176	DPPA4,EP300,ZSCAN4
Coronavirus Pathogenesis Pathway	1.02	0.0886	ATP6V1A,BST2,CCND1,EEF1A2,EP300,FASLG,HDAC3,IFNAR2,IKBKB,MAPK3,MRPS12,MRPS16,MRPS18A,MRPS18C,MRPS25,MRPS28,MRPS9,NFKBIA,OAS3,PTGES2,TOMM70
Prolactin Signaling	1.02	0.104	EP300,GRB2,KCNMA1,MAP2K1,MAPK3,PRKCD,PRKCQ,SOCS2,SOS2,SP1
Cholesterol biosynthesis	1.02	0.148	FDPS,HMGCS1,PMVK,TM7SF2
Xenobiotic Metabolism Signaling	1.02	0.0846	ALDH3B1,CAMK1,CAMK4,CES2,CHST13,CYP1B1,EP300,GSTA4,GSTO1,GSTZ1,HSP90AA1,MAP2K1,MAP2K5,MAP3K12,MAPK3,MGST3,NQO1,PPP2R1A,PPP2R1B,PPP2R2B,PRKCD,PRKCQ,PTPA,SULT1A3,SULT1A4,SULT1C4,SULT4A1,WSCD1
Dopamine Receptor Signaling	1.02	0.111	ADCY1,PPP2R1A,PPP2R1B,PPP2R2B,PRKAG1,PRKAR1B,PTPA,SPR
Acetylcholine Receptor Signaling Pathway	1.01	0.0909	ADCY1,CACNB1,CALM1,CALM2,CALM3,CASP14,CASQ1,CHRM1,CHRM4,CHRNB2,CREB1,KCNJ2,MAPK3,PLCL2,PRKAG1,PRKAR1B,PRKCD,PRKCQ
TP53 Regulates Transcription of Cell Cycle Genes	1.01	0.122	CCNA1,CCNA2,CNOT4,CNOT6L,EP300,PRMT1
Regulation of TP53 Expression and Degradation	1	0.132	ATM,CCNA1,CCNA2,PPP2R1A,PPP2R1B
IL-15 Production	0.995	0.0984	CLK1,CLK3,EPHA4,EPHA5,EPHB3,IGF1R,IL15,MAP2K1,MAP2K5,PDGFRB,SRMS,STYK1
Gamma carboxylation, hypusinylation, hydroxylation, and arylsulfatase activation	0.995	0.115	DHPS,ETF1,F10,FN3KRP,JMJD4,JMJD6,SUMF2
Class A/1 (Rhodopsin-like receptors)	0.993	0.0841	ADRA2B,AVPR1B,CCKBR,CHRM1,CHRM4,CORT,CX3CL1,CX3CR1,GNRH1,GPR4,HTR1D,HTR1E,KISS1,LPAR1,LTB4R,MC1R,MCHR1,NMUR1,PDYN,PNOC,PSAP,PTGFR,RRH,SSTR3,TAC1,TAC3,TACR3,TRH
PIP3 activates AKT signaling	0.984	0.0946	CREB1,FGF1,FGF17,GAB1,GAB2,GRB2,MAPK3,MKRN1,NRG3,PDGFA,PDGFRB,PIP4K2A,PPP2R1A,PPP2R1B
Signaling by NOTCH3	0.977	0.12	EP300,JAG1,MAML1,MAML2,PBX1,YBX1
Serotonin Receptor Signaling	0.975	0.0805	ADCY1,ADRA2B,CACNB1,CALM1,CALM2,CALM3,COPS5,CREB1,FBP1,GNB1,GNG3,HTR1D,HTR1E,KCNQ3,MAP2K1,MAP2K5,MAPK3,NFKBIA,PAK6,PLCL2,PLD3,PRKAG1,PRKAR1B,PRKCD,PRKCQ,RAB3A,RAB4B,RASGRF1,RHOD,RHOH,RYR3,SPR,TGFB3,TGM1,TP63,TRPC1,TRPV6,TTN
Pyroptosis	0.974	0.143	CHMP2B,CHMP4B,CHMP6,TP63
MAP kinase activation	0.967	0.128	IKBKB,MAP2K1,SKP1,TNIP2,UBE2N
Semaphorin Neuronal Repulsive Signaling Pathway	0.967	0.094	CFL1,CRMP1,CSPG5,ITGA1,ITGB8,LIMK1,MAP2K1,MAP2K5,PAK6,PRKAG1,PRKAR1B,PRKG1,SMC3,VCAN
Hepatitis B Chronic Liver Pathogenesis Signaling Pathway	0.967	0.0904	AP1B1,BECN1,CAMK4,CAMKK1,CREB1,DDB1,FASLG,IKBKB,IL32,MAP2K1,MAPK3,PIN1,PRKCD,PRKCQ,TGFB3,TRIM37,VDAC2
ISG15 antiviral mechanism	0.965	0.108	BECN1,EIF4G3,MAPK3,NUP107,NUP160,PIN1,PPM1B,UBE2N
ERK5 Signaling	0.965	0.108	CREB1,GAB1,MAP2K5,MEF2D,RPS6KA4,RPS6KC1,WNK1,YWHAZ
Isoleucine Degradation I	0.964	0.167	AUH,BCAT1,DLD
Adenosine Nucleotides Degradation II	0.964	0.167	ACP3,ADAT3,NT5C
Pulmonary Healing Signaling Pathway	0.954	0.0891	CCND1,CFL1,EP300,GRB2,JAG1,LEF1,MAPK3,MMP24,NFKBIA,PRKAG1,PRKCD,PRKCQ,SMAD9,SMO,SOS2,TGFB3,WNT10B,WNT9A
Leucine Degradation I	0.948	0.222	AUH,BCAT1
Transcriptional activity of SMAD2/SMAD3:SMAD4 heterotrimer	0.946	0.118	CCNK,EP300,MAPK3,NCOR1,SP1,YBX1
CCR3 Signaling in Eosinophils	0.934	0.0942	CALM1,CALM2,CALM3,CFL1,GNAT2,GNB1,GNG3,LIMK1,MAP2K1,MAPK3,PAK6,PRKCD,PRKCQ
ATM Signaling	0.932	0.1	ATM,CREB1,KAT5,NFKBIA,PPM1D,PPP2R1A,PPP2R1B,PPP2R2B,PTPA,SMC3
Mitophagy	0.932	0.125	MAP1LC3A,TOMM20,TOMM70,UBE2N,VDAC2
Paracetamol ADME	0.931	0.138	GGT7,SULT1A3,SULT1A4,SULT1C4
Chromatin modifying enzymes	0.925	0.0849	ACTB,ACTL6B,BRWD1,CCND1,CHD3,DNMT3A,ELP3,EP300,H2BC5,HDAC3,HMG20B,JMJD6,KAT5,KMT2C,MSL1,NCOR1,NSD2,PHF2,PRMT1,SETD2,SMARCC1,SMYD2,WDR77
ERB2-ERBB3 Signaling	0.912	0.109	CCND1,GRB2,MAP2K1,MAPK3,NRG3,SOS2,SP1
Salvage Pathways of Pyrimidine Ribonucleotides	0.911	0.099	CDADC1,FN3KRP,LIMK1,MAP2K1,MAPK3,NME1,NME5,PRKCD,PRKCQ,UCK2
Signaling by Activin	0.909	0.158	INHBA,INHBC,MAPK3
Glyoxylate metabolism and glycine degradation	0.909	0.158	DLD,GOT2,GRHPR
Regulation of TP53 Activity through Methylation	0.909	0.158	ATM,EP300,SMYD2
FOXO-mediated transcription	0.909	0.158	EP300,SIRT1,YWHAZ
Production of Nitric Oxide and Reactive Oxygen Species in Macrophages	0.907	0.0885	APOC1,IKBKB,LPA,MAP2K1,MAP3K12,MAPK3,NFKBIA,PPP1R11,PPP1R7,PPP2R1A,PPP2R1B,PPP2R2B,PRKCD,PRKCQ,PTPA,RHOD,RHOH
G alpha (i) signalling events	0.906	0.0849	ADCY1,ADRA2B,CHRM4,CORT,CX3CL1,CX3CR1,GNAT2,GNB1,GNG3,GPSM2,HTR1D,HTR1E,LPAR1,MCHR1,NMUR1,PDYN,PNOC,PSAP,RGS4,RRH,SSTR3,TAS1R3
Multiple Sclerosis Signaling Pathway	0.902	0.0868	ASIC1,CAPN1,CTNNA3,FASLG,GRIN3A,HLA-DQA1,IL15,IL17RB,MAPK3,MBP,NLRP1,P2RX7,PARP14,RNF213,SLC8A2,SLC8A3,STK38,TGFB3,TLR9
Mitochondrial Division Signaling Pathway	0.901	0.0904	CACNB1,CAMK1,DNM1L,FIS1,GDAP1,MAPK3,MCU,PPP2R1A,PPP2R1B,PPP2R2B,PPP3CB,PRKAG1,PRKAR1B,PRKCD,PTPA
Alanine metabolism	0.899	0.5	GPT
L-dopachrome Biosynthesis	0.899	0.5	TYRP1
Alanine Degradation III	0.899	0.5	GPT
Alanine Biosynthesis II	0.899	0.5	GPT
Thyroid Hormone Biosynthesis	0.899	0.5	CTSD
Glycerol-3-phosphate Shuttle	0.899	0.5	GPD1
Fatty Acid Biosynthesis Initiation II	0.899	0.5	FASN
GDP-L-fucose Biosynthesis I (from GDP-D-mannose)	0.899	0.5	GFUS
RET signaling	0.898	0.122	GAB1,GAB2,GRB2,PSPN,RAP1GAP
NOD1/2 Signaling Pathway	0.892	0.0881	ARHGEF7,ERBIN,FASLG,HSP90AA1,HSPA1A,HSPA1B,IFNAR2,IKBKB,IL15,MAP2K1,MAP4K4,MAPK3,NFKBIA,PELI3,RNF31,TGFB3,TLR9
Antiproliferative Role of Somatostatin Receptor 2	0.892	0.104	GAD1,GNB1,GNG3,GUCY2D,MAP2K1,MAPK3,NT5C,SOX15
Regulation of TP53 Activity through Acetylation	0.89	0.133	CHD3,EP300,PIN1,PIP4K2A
Signaling by NTRK3 (TRKC)	0.89	0.133	CASP14,CASQ1,GRB2,PTPRO
Xenobiotic Metabolism PXR Signaling Pathway	0.888	0.0864	ALDH3B1,CES2,CHST13,EP300,GSTA4,GSTO1,GSTZ1,HSP90AA1,MGST3,NCOR1,PRKAG1,PRKAR1B,PRKCD,PRKCQ,SULT1A3,SULT1A4,SULT1C4,SULT4A1,WSCD1
Endocannabinoid Developing Neuron Pathway	0.883	0.0938	ADCY1,CCND1,CREB1,GNB1,GNG3,MAP2K1,MAP2K5,MAPK3,PRKAG1,PRKAR1B,RAP1GAP,STMN2
Role of Osteoclasts in Rheumatoid Arthritis Signaling Pathway	0.877	0.0823	ADAM11,ADAM23,CALM1,CALM2,CALM3,CAMK4,CCND1,COL11A2,COL4A4,COL5A1,CREB1,CTNNA3,GRB2,HCST,IKBKB,MAP2K1,MAP2K5,MAPK3,MMP24,NAIP,NFKBIA,PPP3CB,RHOD,RHOH,SFRP2,SOS2
Mouse Embryonic Stem Cell Pluripotency	0.871	0.0971	AXIN1,GRB2,ID1,ID3,LEF1,MAP2K1,MAPK3,SMAD9,SMO,SOS2
Urea cycle	0.869	0.2	ASL,NMRAL1
Signaling by NOTCH1	0.869	0.103	EP300,HDAC3,JAG1,MAML1,MAML2,NCOR1,SKP1,TLE4
SUMOylation of DNA damage response and repair proteins	0.869	0.103	CBX7,NUP107,NUP160,PIAS4,RNF2,SMC3,SMC6,SUMO3
Renal Cell Carcinoma Signaling	0.869	0.103	EP300,FH,GAB1,GRB2,MAP2K1,MAPK3,PAK6,SOS2
SUMOylation of transcription factors	0.859	0.15	PIAS4,SP3,SUMO3
Synthesis, secretion, and deacylation of Ghrelin	0.859	0.15	PCSK1,SEC11A,SPCS1
Valine Degradation I	0.859	0.15	AUH,BCAT1,DLD
Superpathway of Geranylgeranyldiphosphate Biosynthesis I (via Mevalonate)	0.859	0.15	FDPS,HMGCS1,PMVK
Protein Sorting Signaling Pathway	0.859	0.0879	ADCY1,AP1B1,AP3B2,AP3M2,CLTA,CLTB,CLTC,COPG1,GBA2,PLD3,PRKAG1,PRKAR1B,SERPINH1,SNX17,SNX4,TMED3
Signaling by TGF-beta Receptor Complex	0.859	0.111	ITGB8,NEDD8,PARD3,STUB1,TGFB3,UBE2M
Ceramide Signaling	0.858	0.0989	CNKSR1,CTSD,MAP2K1,MAPK3,PPP2R1A,PPP2R1B,PPP2R2B,PTPA,SPHK2
Actin Nucleation by ARP-WASP Complex	0.858	0.0989	ARPC2,ARPC4,GRB2,ITGA1,ITGB8,PPP1R12C,RHOD,RHOH,SOS2
Sertoli Cell-Germ Cell Junction Signaling Pathway (Enhanced)	0.856	0.0847	ACTB,ACTG1,ARPC2,ARPC4,AXIN1,CLDN15,CTNND1,MAP2K1,MAP3K12,MAPK3,PPP2R1A,PPP2R1B,PPP2R2B,PRKAG1,PRKAR1B,PRKG1,PTPA,SP1,SP3,TGFB3
SWI/SNF chromatin remodelers	0.852	0.129	ACTB,ACTL6B,DPF3,SMARCC1
Glutathione Redox Reactions I	0.852	0.129	GPX4,GPX7,GSTZ1,MGST3
Superpathway of Cholesterol Biosynthesis	0.852	0.129	FDPS,HMGCS1,PMVK,TM7SF2
MSP-RON Signaling in Cancer Cells Pathway	0.849	0.0909	CCND1,CREB1,ELF1,GRB2,KLK14,KLK4,LEF1,MAP2K1,MAPK3,NFKBIA,SOS2,SP1,YWHAZ
Asparagine N-linked glycosylation	0.848	0.0923	ALG10,DHDDS,DOLK,DPM2,EDEM1,GFUS,HK1,MAN1B1,MPDU1,MPI,NUDT14,TRIM13
G Beta Gamma Signaling	0.848	0.0923	ADCY1,CACNB1,GNAT2,GNB1,GNG3,GRB2,MAPK3,PRKAG1,PRKAR1B,PRKCD,PRKCQ,SOS2
Docosahexaenoic Acid (DHA) Signaling	0.838	0.0837	ADCY1,BCL2L1,CCND1,CREB1,FASLG,KCNMA1,MAP2K1,MAPK3,PLCL2,PRKAG1,PRKAR1B,PRKCD,PRKCQ,SERPINF1,SPTBN2,STX1A,STXBP1,SYT11,SYT13,SYT2,SYT4
Acute Myeloid Leukemia Signaling	0.837	0.0978	CCNA1,CCND1,GRB2,IDH3B,LEF1,MAP2K1,MAP2K5,MAPK3,SOS2
Collagen biosynthesis and modifying enzymes	0.837	0.104	BMP1,COL11A2,COL4A4,COL5A1,P3H1,PLOD3,SERPINH1
Mitotic Roles of Polo-Like Kinase	0.837	0.104	CAPN1,HSP90AA1,PPP2R1A,PPP2R1B,PPP2R2B,PTPA,SMC3
ERBB4 Signaling	0.837	0.104	GRB2,MAP2K1,MAPK3,NRG3,PRKCD,PRKCQ,SOS2
ILK Signaling	0.836	0.0863	ACTB,ACTG1,CCND1,CFL1,CREB1,DOCK1,DSP,ITGB8,LEF1,MAPK3,PPP2R1A,PPP2R1B,PPP2R2B,PTPA,RHOD,RHOH,RPS6KA4
Transport of vitamins, nucleosides, and related molecules	0.834	0.116	SLC25A4,SLC27A4,SLC29A1,SLC35B2,SLC35D1
Vasopressin regulates renal water homeostasis via Aquaporins	0.834	0.116	ADCY1,GNB1,GNG3,MYO5B,PRKAR1B
Intrinsic Pathway for Apoptosis	0.832	0.109	BCL2L1,DYNLL2,MAPK3,TP63,UACA,YWHAZ
Lymphotoxin β Receptor Signaling	0.832	0.109	BCL2L1,CYC1,EP300,IKBKB,MAPK3,NFKBIA
Germ Cell-Sertoli Cell Junction Signaling	0.826	0.0877	ACTB,ACTG1,AXIN1,CFL1,CTNND1,LIMK1,MAP2K1,MAP3K12,MAPK3,PAK6,RHOD,RHOH,TGFB3,TUBA4A,TUBB3
G alpha (12/13) signalling events	0.824	0.1	ABR,ARHGEF7,GNB1,GNG3,NET1,NGEF,PLEKHG5,SOS2
Thrombin Signaling	0.824	0.0844	ADCY1,ARHGEF25,ARHGEF7,CAMK1,CAMK4,CREB1,GATA5,GNAT2,GNB1,GNG3,GRB2,IKBKB,MAP2K1,MAPK3,PLCL2,PRKCD,PRKCQ,RHOD,RHOH
RANK Signaling in Osteoclasts	0.817	0.0968	CALM1,CALM2,CALM3,IKBKB,MAP2K1,MAP3K12,MAPK3,NFKBIA,PPP3CB
Toll-like Receptor Cascades	0.816	0.125	DNM1L,RBSN,TICAM2,TLR9
RIPK1-mediated regulated necrosis	0.816	0.125	FASLG,HSP90AA1,STUB1,TNFRSF10B
Turbulent (oscillatory, disturbed) flow shear stress activates signaling by PIEZO1 and integrins in endothelial cells	0.816	0.125	IKBKB,NFKBIA,PPP2R1A,PPP2R1B
Neuroprotective Role of THOP1 in Alzheimer's Disease	0.815	0.0909	CREB1,FAP,GNRH1,GZMM,KLK4,PDYN,PNOC,PRKAG1,PRKAR1B,PRSS50,TAC1,TMPRSS11E
CDK5 Signaling	0.814	0.0943	ADCY1,CAPN1,MAP2K1,MAPK3,PPP2R1A,PPP2R1B,PPP2R2B,PRKAG1,PRKAR1B,PTPA
Paxillin Signaling	0.814	0.0943	ACTB,ACTG1,ARHGEF7,DOCK1,GRB2,ITGA1,ITGB8,PAK6,SOS2,TLN2
Agrin Interactions at Neuromuscular Junction	0.813	0.103	ACTB,ACTG1,ARHGEF7,GABPA,MAPK3,NRG3,PAK6
Formation of the ureteric bud	0.813	0.143	FOXC1,PAX2,SIX1
Deadenylation-dependent mRNA decay	0.805	0.107	CNOT4,CNOT6L,EXOSC7,LSM4,PAN2,PATL1
Signaling by Retinoic Acid	0.804	0.114	AKR1C3,CYP26B1,DLD,PDK4,RDH16
Assembly and cell surface presentation of NMDA receptors	0.804	0.114	GRIN3A,KIF17,NEFL,TUBA4A,TUBB3
RHO GTPases activate KTN1	0.8	0.182	KIF5B,KLC1
NAD Phosphorylation and Dephosphorylation	0.8	0.182	ACP2,ACP3
Signaling by VEGF	0.796	0.0935	ACTB,ACTG1,BRK1,CALM1,CTNND1,CYFIP2,DOCK1,HSP90AA1,HSPB1,PRKCD
Cell Cycle: G1/S Checkpoint Regulation	0.79	0.101	ATM,CCND1,CDKN2C,HDAC3,SKP1,SKP2,TGFB3
Endocannabinoid Cancer Inhibition Pathway	0.787	0.0884	ADCY1,CASP14,CASQ1,CCND1,CREB1,LEF1,MAP2K1,MAP2K5,MAPK3,NUPR1,PRKAG1,PRKAR1B,TWIST1
Ribonucleotide Reductase Signaling Pathway	0.783	0.0862	ACTB,ACTL6B,ATM,CCND1,CREB1,HLTF,MAPK3,PARP14,SETD2,SKP1,SKP2,SMARCC1,SP1,TBRG4,YBX1
Sialic acid metabolism	0.781	0.121	GLB1,NANS,ST3GAL3,ST6GALNAC5
Ubiquinol-10 Biosynthesis (Eukaryotic)	0.781	0.121	CYP1B1,CYP26B1,CYP46A1,DDT
NGF Signaling	0.779	0.0909	CREB1,GAB1,GRB2,IKBKB,MAP2K1,MAP3K12,MAPK3,PRKCD,RPS6KA4,RPS6KC1,SOS2
Class B/2 (Secretin family receptors)	0.778	0.0947	CALCRL,CRHBP,CRHR1,GNB1,GNG3,PTH1R,SMO,WNT10B,WNT9A
GM-CSF Signaling	0.767	0.1	BCL2L1,CCND1,GRB2,MAP2K1,MAPK3,PPP3CB,SOS2
Colorectal Cancer Metastasis Signaling	0.767	0.0812	ADCY1,AXIN1,BCL2L1,CCND1,GNAT2,GNB1,GNG3,GRB2,LEF1,MAP2K1,MAPK3,MMP24,PRKAG1,PRKAR1B,RHOD,RHOH,SMO,SOS2,TGFB3,TLR9,WNT10B,WNT9A
JAK/STAT Signaling	0.761	0.0964	BCL2L1,CCKBR,GRB2,MAP2K1,MAPK3,PIAS4,SOCS2,SOS2
Tuberculosis Active Signaling Pathway	0.749	0.0816	ATP6V0A1,ATP6V0B,ATP6V0D1,ATP6V0E2,ATP6V1A,ATP6V1B2,ATP6V1C1,ATP6V1D,ATP6V1E1,ATP6V1G2,CORO1A,FASLG,HLA-DQA1,IL17RB,MALT1,MKRN1,NLRP1,NLRP2,PPP3CB,SP1
4-1BB Signaling in T Lymphocytes	0.748	0.118	IKBKB,MAP2K1,MAPK3,NFKBIA
SUMOylation of DNA replication proteins	0.747	0.109	NUP107,NUP160,PIAS4,SUMO3,TOP1
Role of IL-17F in Allergic Inflammatory Airway Diseases	0.747	0.109	CREB1,IL17RB,MAP2K1,MAPK3,RPS6KA4
Proteasomal PSMD10 Signaling Pathway	0.747	0.0894	CCND1,LEF1,MAPK3,PSMC4,PSMC5,PSMC6,PSMD2,PSMD4,PSMD8,SIRT1,TWIST1
Role of NANOG in Mammalian Embryonic Stem Cell Pluripotency	0.747	0.0894	AXIN1,BMP1,GAB1,GRB2,MAP2K1,MAPK3,SMAD9,SMO,SOS2,WNT10B,WNT9A
High laminar flow shear stress activates signaling by PIEZO1 and PECAM1:CDH5:KDR in endothelial cells	0.746	0.0986	ADCY1,CALCRL,CALM1,GNB1,GNG3,PKN2,PRKAR1B
Basal Cell Carcinoma Signaling	0.746	0.0986	AXIN1,BMP1,GLIS1,LEF1,SMO,WNT10B,WNT9A
PI Metabolism	0.742	0.0952	ARF3,INPP5J,MTMR14,PI4KA,PIP4K2A,PITPNB,PLEKHA8,PTPN13
Vitamin D (calciferol) metabolism	0.74	0.167	LRP2,PIAS4
Lysine catabolism	0.74	0.167	CRYM,DLD
Butyrophilin (BTN) family interactions	0.74	0.167	BTN1A1,PPL
UDP-N-acetyl-D-galactosamine Biosynthesis II	0.74	0.167	GPI,HK1
Metabolism of vitamin K	0.737	0.333	VKORC1
Pyrophosphate hydrolysis	0.737	0.333	PPA2
Interconversion of 2-oxoglutarate and 2-hydroxyglutarate	0.737	0.333	ADHFE1
Palmitate Biosynthesis I (Animals)	0.737	0.333	FASN
Tetrahydrobiopterin Biosynthesis I	0.737	0.333	SPR
Methionine Salvage II (Mammalian)	0.737	0.333	BHMT2
Hypusine Biosynthesis	0.737	0.333	DHPS
Anandamide Degradation	0.737	0.333	FAAH
Tetrahydrobiopterin Biosynthesis II	0.737	0.333	SPR
Ferroptosis Signaling Pathway	0.736	0.0876	ALOX5,ARF3,BECN1,CHAC1,GPX4,GSS,HSPB1,MAP2K1,MAPK3,PRKAG1,SP1,VDAC2
Polyamine Regulation in Colon Cancer	0.732	0.102	DHPS,MAP2K1,MAP2K5,MAPK3,OAZ1,TRPC1
Nucleotide salvage	0.729	0.13	AMPD2,APRT,UCK2
NFE2L2 regulating anti-oxidant/detoxification enzymes	0.729	0.13	EP300,MAFK,NQO1
NAD Signaling Pathway	0.728	0.0861	ETFA,H1-0,H1-2,LDHA,LDHB,NMNAT2,PARP14,POLR2E,POLR2J2/POLR2J3,PRKAG1,RYR3,SIRT1,SLC29A1
Factors Promoting Cardiogenesis in Vertebrates	0.728	0.0861	AXIN1,BMP1,CCND1,CREB1,LEF1,PLCL2,PRKCD,PRKCQ,SMAD9,SMO,TGFB3,WNT10B,WNT9A
PTEN Signaling	0.728	0.0861	BCL2L1,CCND1,FASLG,GRB2,IGF1R,IKBKB,INPP5J,ITGA1,ITGB8,MAP2K1,MAPK3,PDGFRB,SOS2
p53 Signaling	0.723	0.0918	ATM,BCL2L1,CCND1,CCNK,EP300,HIPK2,SIRT1,TNFRSF10B,TP63
Interferon gamma signaling	0.723	0.0918	GBP1,GBP3,GBP4,HLA-DQA1,MAPK3,NCAM1,OAS3,PRKCD,YBX1
IL-1 Signaling	0.723	0.0918	ADCY1,GNAT2,GNB1,GNG3,IKBKB,NFKBIA,PRKAG1,PRKAR1B,TOLLIP
SUMOylation of SUMOylation proteins	0.717	0.114	NUP107,NUP160,PIAS4,TOPORS
Nuclear RNA decay	0.717	0.114	C1D,EXOSC7,TENT4B,ZCCHC8
Methylglyoxal Degradation III	0.717	0.114	AKR1A1,AKR1C3,DHRS11,HSD11B2
Processing of Capped Intron-Containing Pre-mRNA	0.714	0.0793	CASC3,HNRNPF,LSM4,LUC7L3,NSRP1,NUP107,NUP160,POLR2E,PPIL4,PRPF6,PUF60,RBM17,SF3B5,SNRNP25,SNRNP48,SNRPE,SNU13,THOC1,TRA2B,U2AF1L4,UBL5,YBX1,ZMAT2
WNT/SHH Axonal Guidance Signaling Pathway	0.714	0.0855	ADCY1,GLIS1,LEF1,PRKAG1,PRKAR1B,SHISA2,SMO,TP63,TRPC1,TRPV6,WNT10B,WNT9A,YWHAZ
GABA receptor activation	0.709	0.1	ADCY1,GABRA6,GNB1,GNG3,KCNJ16,KCNJ2
Dermatan Sulfate Biosynthesis (Late Stages)	0.709	0.1	CHST13,SULT1A3,SULT1A4,SULT1C4,SULT4A1,WSCD1
Growth Hormone Signaling	0.704	0.0959	IGF1R,MAPK3,PRKCD,PRKCQ,RPS6KA4,RPS6KC1,SOCS2
FGF Signaling	0.704	0.093	CREB1,FGF1,FGF17,GAB1,GRB2,MAP2K1,MAPK3,SOS2
RHO GTPases Activate NADPH Oxidases	0.691	0.125	MAPK3,PIN1,PRKCD
RAS processing	0.691	0.125	BCL2L1,CALM1,PRKCQ
Inflammasome pathway	0.691	0.125	NAIP,NLRP1,P2RX7
PDGF Signaling	0.685	0.092	GRB2,INPP5J,MAP2K1,MAPK3,PDGFA,PDGFRB,SOS2,SPHK2
Phenylalanine Degradation IV (Mammalian, via Side Chain)	0.685	0.154	GOT1,GOT2
Ephrin A Signaling	0.678	0.0851	CFL1,EPHA10,EPHA4,EPHA5,GIT1,LIMK1,MAP2K1,MAPK3,NGEF,PRKAG1,PRKAR1B,PRKG1
Autism Signaling Pathway	0.676	0.0779	ALDH3B1,AXIN1,BCKDK,CACNB1,CAMKK1,DLD,EP300,FASLG,GRIN3A,IGF1R,IL15,LEF1,MAP2K1,MAPK3,NLGN1,PRKAG1,PRKAR1B,RPS6KC1,SLC6A19,SMO,SOS2,TGFB3,WNT10B,WNT9A
IL-10 Signaling	0.673	0.0839	BCL2L1,BLVRA,CCND1,CREB1,HLA-DQA1,IKBKB,MAP4K4,NFKBIA,PBX1,PKM,PRKAG1,SIRT1,SP1
iNOS Signaling	0.67	0.102	CALM1,CALM2,CALM3,IKBKB,NFKBIA
ABRA Signaling Pathway	0.667	0.0909	ABLIM3,ACTB,ACTG1,CFL1,CKM,LIMK1,MEF2D,PPP3CB
Eicosanoid Signaling	0.665	0.0783	ADCY1,AKR1C3,ALOX5,AP1B1,CCND1,CREB1,GNB1,GNG3,HSPB1,HSPB3,KCNMA1,LEF1,LTB4R,MAP2K1,MAPK3,PLCL2,PRKAG1,PRKAR1B,PRKCD,PRKCQ,PTGES2,PTGFR
Sleep NREM Signaling Pathway	0.663	0.087	ADCY1,CREB1,GABRA6,GABRD,MAP2K1,MAP2K5,MAPK3,PRKAG1,PRKAR1B,YWHAZ
Fatty acyl-CoA biosynthesis	0.658	0.108	ACLY,FASN,HACD2,HSD17B8
Glycerophospholipid biosynthesis	0.656	0.0853	AGPAT1,CDIPT,CHPT1,CPNE6,CPNE7,DDHD2,GPCPD1,GPD1,OSBPL10,PITPNB,PLD3
MyD88 cascade initiated on plasma membrane	0.655	0.12	IKBKB,PELI3,UBE2N
Metabolism of cofactors	0.655	0.12	CALM1,HSP90AA1,SPR
Signaling by NTRK2 (TRKB)	0.655	0.12	DOCK3,GAB1,GRB2
Prostate Cancer Signaling	0.647	0.0862	CCND1,CREB1,GRB2,HDAC3,HSP90AA1,LEF1,MAP2K1,MAPK3,NFKBIA,SOS2
Signaling by TGFBR3	0.647	0.1	EP300,GIPC1,INHBA,SP1,TNRC6C
MYC Mediated Apoptosis Signaling	0.647	0.1	BCL2L1,FASLG,IKBKB,PRKAG1,PRKAR1B
nNOS Signaling in Skeletal Muscle Cells	0.647	0.1	CACNB1,CALM1,CALM2,CALM3,RYR3
GDNF Family Ligand-Receptor Interactions	0.646	0.0921	CREB1,GAB1,GRB2,MAP2K1,MAPK3,PSPN,SOS2
Chondroitin Sulfate Biosynthesis (Late Stages)	0.644	0.0952	CHST13,SULT1A3,SULT1A4,SULT1C4,SULT4A1,WSCD1
Regulation of TP53 Activity through Association with Co-factors	0.636	0.143	PPP1R13L,TP63
Glutamate and glutamine metabolism	0.636	0.143	GOT2,RIMKLA
DNA Double-Strand Break Repair by Non-Homologous End Joining	0.636	0.143	ATM,XRCC6
Choline Biosynthesis III	0.636	0.143	CHPT1,PLD3
NRF2-mediated Oxidative Stress Response	0.635	0.0778	ACTB,ACTG1,AKR1A1,DNAJB1,DNAJC19,DNAJC5,EP300,ERP29,GSTA4,GSTO1,GSTZ1,HSP90AA1,MAFK,MAP2K1,MAP2K5,MAPK3,MGST3,NQO1,PRKCD,PRKCQ,UBE2E3
Major pathway of rRNA processing in the nucleolus and cytosol	0.633	0.0781	C1D,EXOSC7,MPHOSPH10,MRPS12,MRPS16,MRPS18A,MRPS18C,MRPS25,MRPS28,MRPS9,NOL6,PDCD11,RPP40,RRP36,RRP9,SNU13,TBL3,UTP18,UTP20,WDR46
Tuberculosis Latent Signaling Pathway	0.633	0.0889	ADCY1,DLD,FASLG,LRP2,OGDHL,PRKAG1,PRKAR1B,TGFB3
Resolution of Abasic Sites (AP sites)	0.631	0.105	APEX1,FEN1,POLE,RPA3
Leptin Signaling in Obesity	0.627	0.0909	ADCY1,GRB2,MAP2K1,MAPK3,PLCL2,PRKAG1,PRKAR1B
NGF processing	0.626	0.25	PCSK5
Lysosomal oligosaccharide catabolism	0.626	0.25	MAN2B2
2-ketoglutarate Dehydrogenase Complex	0.626	0.25	DLD
Branched-chain α-keto acid Dehydrogenase Complex	0.626	0.25	DLD
Heme Biosynthesis from Uroporphyrinogen-III I	0.626	0.25	UROD
Eumelanin Biosynthesis	0.626	0.25	DDT
Ascorbate Recycling (Cytosolic)	0.626	0.25	GSTO1
Inosine-5'-phosphate Biosynthesis II	0.626	0.25	ATIC
Adenine and Adenosine Salvage I	0.626	0.25	APRT
NAD Biosynthesis III	0.626	0.25	NMNAT2
Molybdenum Cofactor Biosynthesis	0.626	0.25	GPHN
Transcriptional regulation by RUNX2	0.624	0.098	CCND1,HDAC3,MAPK3,PPM1D,TWIST1
Assembly of RNA Polymerase II Complex	0.624	0.098	GTF2H1,POLR2E,POLR2J2/POLR2J3,TAF3,TAF4
Semaphorin interactions	0.624	0.0938	CFL1,CRMP1,HSP90AA1,ITGA1,LIMK1,SEMA4A
UFMylation Signaling Pathway	0.624	0.0938	ATM,CCND1,EIF4G3,EP300,GPX4,KAT5
Thrombopoietin Signaling	0.624	0.0938	GAB2,GRB2,MAP2K1,MAPK3,PRKCD,PRKCQ
Metabolism of porphyrins	0.622	0.115	BLVRA,HMOX2,UROD
D-myo-inositol (1,4,5)-Trisphosphate Biosynthesis	0.622	0.115	CDIPT,PI4KA,PIP4K2A
Ethanol Degradation IV	0.622	0.115	ALDH3B1,GPX7,TYRP1
Oxytocin in Brain Signaling Pathway	0.62	0.0796	CACNB1,CALM1,CALM2,CALM3,CAMKK1,CREB1,GNB1,GNG3,MAP2K1,MAPK3,MEF2D,NLRP1,NLRP2,PRKCD,PRKCQ,SLC12A5
Stress Granule Signaling Pathway	0.616	0.0772	EIF2B3,EIF3K,EIF4G3,EP300,G3BP2,HDAC3,HSP90AA1,HSPA1A,HSPA1B,JMJD6,MRPS12,MRPS16,MRPS18A,MRPS18C,MRPS25,MRPS28,MRPS9,OAS3,RPS6KC1,USP10,YWHAZ
Hepatic Fibrosis Signaling Pathway	0.61	0.0745	AXIN1,CACNB1,CALM1,CALM2,CALM3,CCND1,CREB1,GLIS1,IKBKB,ITGA1,ITGB8,LEF1,MAP2K1,MAP2K5,MAPK3,NFKBIA,PDGFA,PDGFRB,PRKAG1,PRKAR1B,PRKCD,PRKCQ,RHOD,RHOH,SMO,SOS2,SP1,TGFB3,TTN,WNT10B,WNT9A
Neurotrophin/TRK Signaling	0.609	0.0897	CREB1,GAB1,GRB2,MAP2K1,MAP2K5,MAPK3,SOS2
IGF-1 Signaling	0.609	0.0857	GRB2,IGF1R,MAP2K1,MAPK3,PRKAG1,PRKAR1B,SOCS2,SOS2,YWHAZ
FLT3 Signaling	0.605	0.103	GAB2,GRB2,SLA2,SOCS2
Synthesis of Prostaglandins (PG) and Thromboxanes (TX)	0.592	0.133	AKR1C3,PTGES2
Fatty Acid Activation	0.592	0.133	SLC27A4,SLC27A5
Urate Biosynthesis/Inosine 5'-phosphate Degradation	0.592	0.133	ACP3,NT5C
Effects of PIP2 hydrolysis	0.591	0.111	PRKCD,PRKCQ,RASGRP2
P2Y Purinergic Receptor Signaling Pathway	0.588	0.0821	ADCY1,CREB1,GNB1,GNG3,MAP2K1,MAPK3,PLCL2,PRKAG1,PRKAR1B,PRKCD,PRKCQ
ERBB Signaling	0.584	0.086	GRB2,MAP2K1,MAPK3,NRG3,PAK6,PRKCD,PRKCQ,SOS2
Sertoli Cell-Sertoli Cell Junction Signaling	0.584	0.0769	ACTB,ACTG1,AXIN1,CDH22,CDH26,CLDN15,CREB1,GRB2,MAP2K1,MAP3K12,MAP3K20,MAPK3,PAK6,SPTAN1,SPTBN2,TGFB3,TJP3,TUBA4A,TUBB3
Signaling by EGFR	0.58	0.0943	ARHGEF7,FAM83A,GAB1,GRB2,SH3GL2
Transcriptional Regulation by VENTX	0.58	0.1	CCND1,LEF1,TNRC6C,UBE2S
Dopamine Degradation	0.58	0.1	ALDH3B1,SULT1A3,SULT1A4,SULT1C4
Role of BRCA1 in DNA Damage Response	0.575	0.0875	ACTB,ACTL6B,ATM,BABAM1,FANCM,HLTF,SMARCC1
Pyridoxal 5'-phosphate Salvage Pathway	0.567	0.0896	FN3KRP,LIMK1,MAP2K1,MAPK3,PRKCD,PRKCQ
Xenobiotic Metabolism AHR Signaling Pathway	0.565	0.0833	ALDH3B1,CYP1B1,EP300,GSTA4,GSTO1,GSTZ1,HSP90AA1,MGST3,NQO1
Renin-Angiotensin Signaling	0.563	0.082	ADCY1,GRB2,MAP2K1,MAPK3,PAK6,PRKAG1,PRKAR1B,PRKCD,PRKCQ,SOS2
Pregnenolone Biosynthesis	0.561	0.107	CYP1B1,CYP26B1,CYP46A1
IL-3 Signaling	0.559	0.0864	GAB2,GRB2,MAP2K1,MAPK3,PPP3CB,PRKCD,PRKCQ
Pyrimidine Ribonucleotides Interconversion	0.556	0.0976	ENTPD3,NME1,NME5,NUDT18
Immunogenic Cell Death Signaling Pathway	0.554	0.0842	BECN1,GZMM,HSP90AA1,HSPA1A,HSPA1B,IFNAR2,P2RX7,PRF1
Apelin Adipocyte Signaling Pathway	0.554	0.0842	ADCY1,GPX4,GPX7,GSTZ1,MAPK3,MGST3,PRKAG1,PRKAR1B
Ribosomal Quality Control Signaling Pathway	0.552	0.0747	ASCC2,EXOSC7,G3BP2,MRPS12,MRPS16,MRPS18A,MRPS18C,MRPS25,MRPS28,MRPS9,PSMA5,PSMA6,PSMB2,PSMB6,PSMB7,PSMC4,PSMC5,PSMC6,PSMD2,PSMD4,PSMD8,TRIP4,USP10
FOXO-mediated transcription of cell death genes	0.552	0.125	EP300,FASLG
Mevalonate Pathway I	0.552	0.125	HMGCS1,PMVK
IL-8 Signaling	0.548	0.0769	BCL2L1,CCND1,GNAT2,GNB1,GNG3,IKBKB,LIMK1,MAP2K1,MAP4K4,MAPK3,NFKBIA,PLD3,PRKCD,PRKCQ,RHOD,RHOH
Regulation of the Epithelial Mesenchymal Transition by Growth Factors Pathway	0.545	0.0773	FASLG,FGF1,FGF17,GAB1,GRB2,IKBKB,LATS2,MAP2K1,MAP2K5,MAPK3,PDGFA,PDGFRB,SOS2,TGFB3,TWIST1
Role of Macrophages, Fibroblasts and Endothelial Cells in Rheumatoid Arthritis	0.544	0.074	AXIN1,CALM1,CALM2,CALM3,CCND1,CREB1,DKK3,IKBKB,IL15,IL17RB,IL32,LEF1,MAP2K1,MAPK3,NFKBIA,PDGFA,PLCL2,PPP3CB,PRKCD,PRKCQ,SFRP2,SMO,TLR9,WNT10B,WNT9A
Melanin biosynthesis	0.543	0.2	TYRP1
FasL/ CD95L signaling	0.543	0.2	FASLG
Intestinal absorption	0.543	0.2	NPC1L1
NAD Biosynthesis from 2-amino-3-carboxymuconate Semialdehyde	0.543	0.2	NMNAT2
CMP-N-acetylneuraminate Biosynthesis I (Eukaryotes)	0.543	0.2	NANS
Glycerol Degradation I	0.543	0.2	GPD1
NAD Salvage Pathway III	0.543	0.2	NMNAT2
Myo-inositol Biosynthesis	0.543	0.2	ISYNA1
2-oxobutanoate Degradation I	0.543	0.2	DLD
Citrulline-Nitric Oxide Cycle	0.543	0.2	ASL
Galactose Degradation I (Leloir Pathway)	0.543	0.2	GALM
Lactose Degradation III	0.543	0.2	GLB1
Tyrosine Degradation I	0.543	0.2	GSTZ1
FLT3 Signaling in Hematopoietic Progenitor Cells	0.543	0.0854	CREB1,GAB2,GRB2,MAP2K1,MAPK3,RPS6KA4,SOS2
Estrogen-Dependent Breast Cancer Signaling	0.543	0.0854	CCND1,CREB1,DHRS11,HSD17B8,IGF1R,MAPK3,SP1
Serotonin Degradation	0.539	0.0833	ADHFE1,AKR1A1,ALDH3B1,B4GAT1,LARGE1,SULT1A3,SULT1A4,SULT1C4
Type II Diabetes Mellitus Signaling	0.539	0.0789	ADIPOR2,CACNB1,IKBKB,MAPK3,NFKBIA,PKM,PRKAG1,PRKCD,PRKCQ,SLC27A4,SLC27A5,SOCS2
p38 MAPK Signaling	0.537	0.0806	CREB1,FASLG,HSPB1,HSPB3,MAP4K1,MEF2D,MKNK2,RPS6KA4,RPS6KC1,TGFB3
Nicotinate metabolism	0.533	0.103	NAXE,NMNAT2,PARP14
Peroxisomal lipid metabolism	0.533	0.103	ACOT8,HACL1,SLC25A17
Response of EIF2AK1 (HRI) to heme deficiency	0.533	0.103	ASNS,CHAC1,EIF2B3
Histidine Degradation VI	0.533	0.103	CYP1B1,CYP26B1,CYP46A1
White Adipose Tissue Browning Pathway	0.526	0.0791	ADCY1,CACNB1,CREB1,FNDC5,LDHA,LDHB,PRKAG1,PRKAR1B,PRKG1,SIRT1,SLC16A1
VEGF Signaling	0.525	0.0825	ACTB,ACTG1,BCL2L1,EIF2B3,GRB2,MAP2K1,MAPK3,SOS2
Hepatic Cholestasis	0.522	0.0756	ADCY1,CALM1,CALM2,CALM3,FASLG,IKBKB,IL15,MAP2K1,MAPK3,NFKBIA,PPP3CB,PRKAG1,PRKAR1B,PRKCD,PRKCQ,SIRT1,TGFB3
NLR signaling pathways	0.521	0.0893	BCL2L1,IKBKB,NLRP1,P2RX7,UBE2N
Prolactin receptor signaling	0.515	0.118	SKP1,SKP2
Signaling by Type 1 Insulin-like Growth Factor 1 Receptor (IGF1R)	0.515	0.118	GRB2,IGF1R
Mechanical load activates signaling by PIEZO1 and integrins in osteocytes	0.515	0.118	CACNB1,P2RX7
RAN Signaling	0.515	0.118	RANBP1,RCC1
Smooth Muscle Contraction	0.512	0.093	ANXA6,CALM1,ITGA1,PDE5A
Intrinsic Prothrombin Activation Pathway	0.512	0.093	COL11A2,F10,KLK14,KLK4
Transport of bile salts and organic acids, metal ions and amine compounds	0.512	0.0833	SLC16A1,SLC22A6,SLC30A3,SLC39A10,SLC5A3,SLC6A19,SLC6A7
PEDF Signaling	0.512	0.0833	BCL2L1,DOCK3,FASLG,IKBKB,MAPK3,NFKBIA,SERPINF1
Meiosis Initiation Signaling Pathway	0.511	0.0816	CYP26B1,RNF2,RPA3,SKP1,SKP2,SMC3,SYCP2,TCFL5
Crosstalk between Dendritic Cells and Natural Killer Cells	0.511	0.0816	ACTB,ACTG1,FASLG,IL15,MICB,PRF1,TLN2,TLR9
mRNA Capping	0.507	0.1	GTF2H1,POLR2E,RNMT
Regulation of CDH11 Expression and Function	0.507	0.1	CTNND1,SP1,TNRC6C
Glycosaminoglycan metabolism	0.501	0.0787	B4GAT1,CHST13,CSPG5,GLB1,HGSNAT,PRELP,SLC26A1,SLC35B2,ST3GAL3,VCAN
Activin Inhibin Signaling Pathway	0.5	0.0751	CCNA1,EP300,IKBKB,INHBA,INHBC,LEF1,LIMK1,MAP2K1,MAP2K5,MAPK3,NFKBIA,PAX1,PAX2,SMAD9,TGFB3,TLR9
Chondroitin Sulfate Biosynthesis	0.498	0.0845	CHST13,SULT1A3,SULT1A4,SULT1C4,SULT4A1,WSCD1
Protein folding	0.497	0.0808	ACTB,FBXW4,GNB1,GNG3,HDAC3,KIF13A,TUBA4A,TUBB3
LPS-stimulated MAPK Signaling	0.497	0.0824	CREB1,IKBKB,MAP2K1,MAPK3,NFKBIA,PRKCD,PRKCQ
TP53 Regulates Transcription of Cell Death Genes	0.491	0.0909	ATM,BNIP3L,TNFRSF10B,TP63
TBC/RABGAPs	0.491	0.0909	GABARAP,RAB35,RAB6B,TBC1D10B
Retinoid metabolism and transport	0.491	0.0909	AKR1C3,BCO2,LRP2,TTR
Pyrimidine Ribonucleotides De Novo Biosynthesis	0.491	0.0909	ENTPD3,NME1,NME5,NUDT18
GP6 Signaling Pathway	0.489	0.0781	CALM1,CALM2,CALM3,COL11A2,COL4A4,COL5A1,GRB2,PRKCD,PRKCQ,RASGRP2
Role of Osteoblasts, Osteoclasts and Chondrocytes in Rheumatoid Arthritis	0.487	0.0742	AXIN1,BMP1,CALM1,CALM2,CALM3,DKK3,IKBKB,LEF1,MAPK3,NAIP,NFKBIA,PPP3CB,SFRP2,SMAD9,SMO,WNT10B,WNT9A
Signaling by PDGF	0.485	0.0862	COL4A4,COL5A1,GRB2,PDGFA,PDGFRB
Role of CHK Proteins in Cell Cycle Checkpoint Control	0.485	0.0862	ATM,PPP2R1A,PPP2R1B,PPP2R2B,PTPA
Mitochondrial unfolded protein response (UPRmt)	0.481	0.111	HSPA1A,HSPA1B
Biosynthesis of Lipoxins (LX)	0.478	0.167	ALOX5
Galactose catabolism	0.478	0.167	GALM
Lipid particle organization	0.478	0.167	FITM1
Protein repair	0.478	0.167	PCMT1
SLC15A4:TASL-dependent IRF5 activation	0.478	0.167	IKBKB
Arginine Biosynthesis IV	0.478	0.167	ASL
Trehalose Degradation II (Trehalase)	0.478	0.167	HK1
Pentose Phosphate Pathway (Non-oxidative Branch)	0.478	0.167	TALDO1
Glycine Cleavage Complex	0.478	0.167	DLD
Zymosterol Biosynthesis	0.478	0.167	TM7SF2
Trans, trans-farnesyl Diphosphate Biosynthesis	0.478	0.167	FDPS
MicroRNA Biogenesis Signaling Pathway	0.473	0.0749	AHCTF1,ATM,DDX1,DNAJB1,EXOSC7,HSP90AA1,MAPK3,MTCL1,NUP107,NUP160,POLR2E,POLR2J2/POLR2J3,SMAD9,TGFB3
Bile acid and bile salt metabolism	0.471	0.0889	ACOT8,AKR1C3,CYP46A1,SLC27A5
Bone Mineralization Signaling Pathway	0.47	0.0764	FGF1,FGF17,IGF1R,LEF1,PLCL2,PTH1R,SMAD9,SMO,TRPV6,WNT10B,WNT9A
SUMOylation of chromatin organization proteins	0.468	0.0822	CBX7,CHD3,NUP107,NUP160,RNF2,SUMO3
Dermatan Sulfate Biosynthesis	0.468	0.0822	CHST13,SULT1A3,SULT1A4,SULT1C4,SULT4A1,WSCD1
Macrophage Classical Activation Signaling Pathway	0.464	0.0745	DLD,FASLG,GBP4,HLA-DQA1,IFNAR2,IKBKB,IL15,NFKBIA,PARP14,PKM,STK38,TGFB3,TLR9,UQCRC2
Thrombin signalling through proteinase activated receptors (PARs)	0.459	0.0938	GNB1,GNG3,MAPK3
Arachidonate metabolism	0.452	0.087	ALOX5,CYP1B1,FAAH,GPX4
Estrogen Biosynthesis	0.452	0.087	AKR1C3,CYP1B1,DHRS11,HSD17B8
DNA damage-induced 14-3-3σ Signaling	0.452	0.087	ATM,BCL2L1,CASP14,CASQ1
Metabolism of non-coding RNA	0.451	0.0833	NUP107,NUP160,SNRPE,TGS1,WDR77
RHO GTPases Activate ROCKs	0.45	0.105	CFL1,LIMK1
Modulation of host responses by IFN-stimulated genes	0.45	0.105	IFI44L,IKBKB
γ-linolenate Biosynthesis II (Animals)	0.45	0.105	SLC27A4,SLC27A5
Mitochondrial L-carnitine Shuttle Pathway	0.45	0.105	SLC27A4,SLC27A5
Methionine Degradation I (to Homocysteine)	0.45	0.105	PRMT1,PRMT8
14-3-3-mediated Signaling	0.444	0.0758	GRB2,MAP2K1,MAPK3,PLCL2,PRKCD,PRKCQ,SNCA,TUBA4A,TUBB3,YWHAZ
NAP1L1 Transcription Regulation Signaling Pathway	0.442	0.0787	CCND1,DCAF8,DLD,MAPK3,NFKBIA,TUBA4A,TUBB3
TNFR2 Signaling	0.437	0.0909	IKBKB,NAIP,NFKBIA
Sphingosine-1-phosphate Signaling	0.428	0.0756	ADCY1,CASP14,CASQ1,MAPK3,PDGFA,PDGFRB,PLCL2,RHOD,RHOH
GPCR-Mediated Nutrient Sensing in Enteroendocrine Cells	0.428	0.0756	ADCY1,CACNB1,GNG3,PLCL2,PRKAG1,PRKAR1B,PRKCD,PRKCQ,TAS1R3
Fructose metabolism	0.424	0.143	GLYCTK
Regulation of CDH19 Expression and Function	0.424	0.143	CTNND1
Arsenate Detoxification I (Glutaredoxin)	0.424	0.143	GSTO1
Urea Cycle	0.424	0.143	ASL
Phosphatidylcholine Biosynthesis I	0.424	0.143	CHPT1
Acetyl-CoA Biosynthesis I (Pyruvate Dehydrogenase Complex)	0.424	0.143	DLD
Signaling by Hippo	0.422	0.1	LATS2,STK3
Receptor-type tyrosine-protein phosphatases	0.422	0.1	PPFIA3,SLITRK5
Triacylglycerol Degradation	0.42	0.0806	CEL,CES2,DDHD2,FAAH,PPME1
MSP-RON Signaling in Macrophages Pathway	0.417	0.075	CREB1,GAB2,GRB2,HLA-DQA1,IKBKB,KLK14,KLK4,MAPK3,SOS2
SUMOylation of RNA binding proteins	0.417	0.0833	CBX7,NUP107,NUP160,RNF2
DNA Damage Bypass	0.417	0.0833	DDB1,POLE,RPA3,USP10
Xenobiotic Metabolism General Signaling Pathway	0.416	0.0732	EP300,GSTA4,GSTO1,GSTZ1,MAP2K1,MAP2K5,MAP3K12,MAPK3,MGST3,NQO1,PRKCD,PRKCQ
Fatty Acid β-oxidation I	0.416	0.0882	AUH,SLC27A4,SLC27A5
Osteoarthritis Pathway	0.414	0.0714	C1QTNF4,CASP14,CASQ1,CREB1,GLIS1,HDAC3,ITGA1,ITGB8,JAG1,LEF1,P2RX7,PRKAG1,PTH1R,SIRT1,SMAD9,SMO,SP1
Toll-like Receptor Signaling	0.411	0.0779	IKBKB,MAP4K4,NFKBIA,TICAM2,TLR9,TOLLIP
Endocannabinoid Neuronal Synapse Pathway	0.41	0.0733	ADCY1,CACNB1,FAAH,GNB1,GNG3,GRIN3A,MAPK3,PLCL2,PPP3CB,PRKAG1,PRKAR1B
NAFLD Signaling Pathway	0.408	0.0714	FASLG,FASN,GYS2,IKBKB,IL15,P2RX7,PPP2R1A,PPP2R1B,PPP2R2B,PRKAG1,PRKCQ,PTPA,SOCS2,TGFB3,TLR9,TNFRSF10B
Thyroid Hormone Metabolism II (via Conjugation and/or Degradation)	0.405	0.0794	B4GAT1,LARGE1,SULT1A3,SULT1A4,SULT1C4
Dilated Cardiomyopathy Signaling Pathway	0.401	0.0728	ACTB,ACTG1,ADCY1,CACNB1,CAMK1,CAMK4,GAB1,MAPK3,PRKAG1,PRKAR1B,TTN
Glycation Signaling Pathway	0.401	0.0711	COL4A4,FASLG,GPI,HK1,IKBKB,IL15,MAPK3,PFKL,PFKP,PRKCD,PRKCQ,SNCA,SOS2,TGFB3,TTR,TXNDC8
Apelin Muscle Signaling Pathway	0.4	0.0816	GNAT2,GNB1,GNG3,PRKAG1
Maturity Onset Diabetes of Young (MODY) Signaling	0.398	0.0769	APOC1,APOL3,CACNB1,CEL,EP300,GAPDH
Late endosomal microautophagy	0.396	0.0857	CHMP2B,CHMP4B,CHMP6
RHO GTPases activate PAKs	0.396	0.0952	CALM1,LIMK1
Synaptic adhesion-like molecules	0.396	0.0952	LRFN2,RTN3
Co-inhibition by CTLA4	0.396	0.0952	PPP2R1A,PPP2R1B
Bile Acid Biosynthesis, Neutral Pathway	0.396	0.0952	AKR1C3,SLC27A5
Gustation Pathway	0.394	0.0711	ADCY1,ASIC1,CACNB1,GABRA6,GABRD,KCNQ3,LRRC8E,P2RX7,PRKAG1,PRKAR1B,SCN1B,SCN2B,SCN4B,SCN8A,TAS1R3
Cytosolic sensors of pathogen-associated DNA	0.391	0.0781	EP300,IKBKB,NFKBIA,POLR2E,XRCC6
Signaling by MET	0.385	0.0759	COL11A2,COL5A1,GAB1,GRB2,RAB4B,SH3GL2
CXCR4 Signaling	0.381	0.0714	ADCY1,DOCK1,GNAT2,GNB1,GNG3,MAP2K1,MAPK3,PAK6,PRKCD,PRKCQ,RHOD,RHOH
Interleukin-17 signaling	0.38	0.125	IL17RB
TRAIL signaling	0.38	0.125	TNFRSF10B
Ethanol Degradation II	0.377	0.0833	ADHFE1,AKR1A1,ALDH3B1
Telomere Maintenance	0.377	0.0726	CCNA1,CCNA2,DNA2,FEN1,H2BC5,POLR2E,RPA3,TERF2IP,TINF2
STAT3 Pathway	0.375	0.0719	IGF1R,IL17RB,MAP2K1,MAP2K5,MAP3K12,MAP3K20,MAPK3,NDUFA13,PDGFRB,SOCS2
Phosphorylated BMAL1:CLOCK (ARNTL:CLOCK) activates expression of core clock genes	0.371	0.0909	CREB1,PER3
Pyrimidine Deoxyribonucleotides De Novo Biosynthesis I	0.371	0.0909	NME1,NME5
Fatty Acid α-oxidation	0.371	0.0909	ALDH3B1,BCO2
Cysteine Biosynthesis III (mammalia)	0.371	0.0909	PRMT1,PRMT8
Glutathione-mediated Detoxification	0.369	0.0784	GSTA4,GSTO1,GSTZ1,MGST3
UVC-Induced MAPK Signaling	0.369	0.0784	MAP2K1,MAPK3,PRKCD,PRKCQ
FAT10 Cancer Signaling Pathway	0.369	0.0784	HOXB9,IKBKB,NFKBIA,TGFB3
DDX58/IFIH1-mediated induction of interferon-alpha/beta	0.361	0.0741	EP300,HSP90AA1,IKBKB,NFKBIA,PIN1,TOMM70
Regulation of endogenous retroelements	0.357	0.0709	ACTB,CHD3,DNMT3A,DPF3,H2BC5,SMARCC1,ZCCHC8,ZNF519,ZNF547,ZNF765
TNFR1 Signaling	0.354	0.0769	IKBKB,NAIP,NFKBIA,PAK6
Amyloid Processing	0.354	0.0769	CAPN1,MAPK3,PRKAG1,PRKAR1B
CD40 Signaling	0.351	0.0746	IKBKB,MAP2K1,MAP2K5,MAPK3,NFKBIA
DYRK1A Signaling Pathway	0.349	0.0698	CCND1,CREB1,MAP2K1,MAPK3,POLR2E,POLR2J2/POLR2J3,PPP3CB,SETD2,SIRT1,SNCA,TFAP4,YWHAZ
RAF-independent MAPK1/3 activation	0.349	0.087	MAP2K1,MAPK3
Nephrin family interactions	0.349	0.087	KIRREL3,SPTAN1
Azathioprine ADME	0.349	0.087	NME1,SLC29A1
Cellular response to mitochondrial stress	0.349	0.087	EIF2B3,OMA1
Apelin Cardiac Fibroblast Signaling Pathway	0.349	0.087	PRKAG1,TGFB3
MyD88-independent TLR4 cascade	0.342	0.0789	IKBKB,TICAM2,UBE2N
TWEAK Signaling	0.342	0.0789	IKBKB,NAIP,NFKBIA
Notch Signaling	0.342	0.0789	JAG1,MAML1,MAML2
OAS antiviral response	0.342	0.111	OAS3
Lipophagy	0.342	0.111	PRKAG1
Adenine and Adenosine Salvage III	0.342	0.111	ADAT3
Heme Biosynthesis II	0.342	0.111	UROD
Purine Ribonucleosides Degradation to Ribose-1-phosphate	0.342	0.111	ADAT3
GDP-glucose Biosynthesis	0.342	0.111	HK1
IL-17A Signaling in Airway Cells	0.339	0.0735	IKBKB,IL17RB,MAP2K1,MAPK3,NFKBIA
DNA Methylation and Transcriptional Repression Signaling	0.338	0.0714	CDK11A,CDK14,CHD3,DNMT3A,ERCC5,SP1,TCF15
Small Cell Lung Cancer Signaling	0.338	0.0714	BCL2L1,CCND1,CYC1,HDAC3,IKBKB,NFKBIA,SKP2
UVA-Induced MAPK Signaling	0.338	0.0714	ATM,BCL2L1,MAPK3,PARP14,PLCL2,RPS6KA4,RPS6KC1
Ovarian Cancer Signaling	0.332	0.0692	AXIN1,CCND1,HDAC3,LEF1,MAP2K1,MAPK3,PRKAG1,PRKAR1B,SMO,WNT10B,WNT9A
IL-6 Signaling	0.33	0.0698	GRB2,HSPB1,HSPB3,IKBKB,MAP2K1,MAP4K4,MAPK3,NFKBIA,SOS2
Regulation of RUNX1 Expression and Activity	0.328	0.0833	CCND1,TNRC6C
Vitamin-C Transport	0.328	0.0833	GSTO1,LRRC8E
Transcriptional regulation of white adipocyte differentiation	0.327	0.0714	EP300,HDAC3,MED30,NCOR1,TGS1,WNT10B
Retinol Biosynthesis	0.326	0.0741	AKR1C3,CEL,CES2,DDHD2
UVB-Induced MAPK Signaling	0.326	0.0741	MAP2K1,MAPK3,PRKCD,PRKCQ
SUMOylation of ubiquitinylation proteins	0.326	0.0769	NUP107,NUP160,PIAS4
Noradrenaline and Adrenaline Degradation	0.326	0.0769	ADHFE1,AKR1A1,ALDH3B1
RAR Activation	0.319	0.0667	ACTB,ACTL6B,ADCY1,AKR1C3,APEX1,CREB1,EP300,FASLG,GNAT2,GNB1,GTF2H1,HLTF,IL15,MAP2K1,MAPK3,NCOR1,PDE5A,PRKAG1,PRKAR1B,PRKCD,PRMT1,PSMC5,RDH16,RHOD,RHOH,SMARCC1,SP1,TAF4,TGFB3
HEY1 Signaling Pathway	0.317	0.0683	BMP1,GAB1,GATA5,GRB2,JAG1,MMP24,NCOR1,PRKAG1,SIRT1,SMAD9,TGFB3
Preeclampsia Signaling Pathway	0.317	0.0683	CCND1,ID1,JAG1,JMJD6,KCNMA1,NFKBIA,PPP2R2B,PRKAG1,SMO,TGFB3,TWIST1
Melatonin Degradation I	0.317	0.0706	B4GAT1,CYP1B1,LARGE1,SULT1A3,SULT1A4,SULT1C4
TP53 Regulates Transcription of DNA Repair Genes	0.315	0.0714	AP1B1,ATM,CCNK,GTF2H1,POLR2E
Signaling by PTK6	0.313	0.0727	CCND1,DOCK1,NRG3,SRMS
Prednisone ADME	0.309	0.1	HSD11B2
Formation of the posterior neural plate	0.309	0.1	TBX6
Protein lipoylation	0.309	0.1	NDUFAB1
Embryonic Stem Cell Differentiation into Cardiac Lineages	0.309	0.1	SP4
Glucose and Glucose-1-phosphate Degradation	0.309	0.1	HK1
Prostanoid Biosynthesis	0.309	0.1	PTGES2
Calcium Transport I	0.309	0.1	ATP2B2
Glycogen Degradation II	0.309	0.1	PYGB
Glycine Betaine Degradation	0.309	0.1	BHMT2
Growth hormone receptor signaling	0.308	0.08	MAPK3,SOCS2
Mitochondrial RNA degradation	0.308	0.08	GRSF1,TBRG4
VEGF Family Ligand-Receptor Interactions	0.307	0.0698	GRB2,MAP2K1,MAPK3,PRKCD,PRKCQ,SOS2
Amyotrophic Lateral Sclerosis Signaling	0.303	0.0684	BCL2L1,CACNB1,CAPN1,CCS,GRIK2,GRIN3A,NAIP,NEFL
Myocardin Signaling Pathway	0.303	0.0684	BMP1,MAPK3,PDGFA,PDGFRB,SMAD9,TGFB3,TTN,WDR77
Role of Tissue Factor in Cancer	0.302	0.067	BCL2L1,CFL1,F10,IKBKB,LIMK1,MAP2K1,MAP2K5,MAPK3,PDXP,PPP2R1A,PTPA,RPS6KA4,RPS6KC1,TGFB3
Interleukin-3, Interleukin-5 and GM-CSF signaling	0.3	0.0714	GAB2,GRB2,INPP5J,YWHAZ
CNTF Signaling	0.3	0.0714	GRB2,MAP2K1,MAPK3,RPS6KA4
EGF Signaling	0.3	0.0714	GRB2,MAP2K1,MAPK3,SOS2
mRNA 3 Prime End Processing Signaling Pathway	0.3	0.0686	CIRBP,CNOT4,EIF4G3,EXOSC7,HNRNPF,MAPK3,WNK1
Epigenetic regulation of gene expression by MLL3 and MLL4 complexes	0.297	0.0677	AJUBA,EP300,H2BC5,HDAC3,KMT2C,MED30,NCOR1,PDK4,SIRT1
Transcriptional Regulatory Network in Embryonic Stem Cells	0.295	0.0671	FOXC1,IGF1R,INHBA,MAP2K1,MAPK3,SMAD9,SMO,TGFB3,WNT10B,WNT9A,ZFHX3
Pre-NOTCH Expression and Processing	0.294	0.0678	CCND1,EP300,H2BC5,MAML1,MAML2,POGLUT1,ST3GAL3,TNRC6C
Fertilization	0.29	0.0769	CATSPERG,ZP2
BMAL1:CLOCK,NPAS2 activates circadian expression	0.29	0.0769	KLF15,TGS1
WNT ligand biogenesis and trafficking	0.29	0.0769	WNT10B,WNT9A
Signaling by Erythropoietin	0.29	0.0769	GAB1,GRB2
IL-17A Signaling in Gastric Cells	0.29	0.0769	IL17RB,MAPK3
TNF signaling	0.288	0.0702	IKBKB,OTULIN,RNF31,STUB1
Regulation of lipid metabolism by PPARalpha	0.286	0.0672	EP300,G0S2,HDAC3,HMGCS1,MED30,NCOR1,SP1,TGS1
RNA Polymerase II Transcription	0.285	0.0667	CASC3,CCNK,GTF2H1,POLR2E,RNMT,SNRPE,TAF3,TAF4,THOC1,U2AF1L4
Erythropoietin Signaling Pathway	0.284	0.0663	BCL2L1,CCND1,FASLG,GRB2,IL15,MAP2K1,MAPK3,NFKBIA,PRKCD,PRKCQ,SOS2,TGFB3
MyD88:MAL(TIRAP) cascade initiated on plasma membrane	0.282	0.0714	IKBKB,PELI3,UBE2N
Regulation of beta-cell development	0.282	0.0714	EP300,MAML1,MAML2
April Mediated Signaling	0.282	0.0714	IKBKB,NFKBIA,TNFRSF13B
Processing and activation of SUMO	0.281	0.0909	SUMO3
Phenylalanine and tyrosine metabolism	0.281	0.0909	GSTZ1
Pexophagy	0.281	0.0909	ATM
Phosphorylation of CLOCK, acetylation of BMAL1 (ARNTL) at target gene promoters	0.281	0.0909	PER3
NAD biosynthesis II (from tryptophan)	0.281	0.0909	NMNAT2
Pentose Phosphate Pathway	0.281	0.0909	TALDO1
CDX Gastrointestinal Cancer Signaling Pathway	0.281	0.066	ATOH1,BMP1,CCND1,FASLG,IKBKB,IL15,LEF1,MAP2K1,MAPK3,SMO,TGFB3,WNT10B,WNT9A
Fc Epsilon RI Signaling	0.278	0.0667	GAB1,GRB2,INPP5J,MAP2K1,MAPK3,PRKCD,PRKCQ,SOS2
Role of IL-17A in Arthritis	0.277	0.069	IL17RB,MAP2K1,MAPK3,NFKBIA
Syndecan interactions	0.273	0.0741	COL5A1,TRAPPC4
Integrin signaling	0.273	0.0741	GRB2,RASGRP2
ATF4 activates genes in response to endoplasmic reticulum stress	0.273	0.0741	ASNS,EXOSC7
Cardiogenesis	0.273	0.0741	KAT5,LEF1
CDP-diacylglycerol Biosynthesis I	0.273	0.0741	AGPAT1,GPD1
Activation of anterior HOX genes in hindbrain during early embryogenesis	0.27	0.0661	AJUBA,EP300,H2BC5,HDAC3,KMT2C,NCOR1,PBX1,POLR2E
Signaling by SCF-KIT	0.269	0.0698	GAB2,GRAP,GRB2
B Cell Activating Factor Signaling	0.269	0.0698	IKBKB,NFKBIA,TNFRSF13B
Oncostatin M Signaling	0.269	0.0698	GRB2,MAP2K1,MAPK3
Acetone Degradation I (to Methylglyoxal)	0.269	0.0698	CYP1B1,DHRS11,HSD11B2
Signaling by ERBB4	0.266	0.0678	GRB2,NCOR1,NRG3,STMN1
Superpathway of Melatonin Degradation	0.26	0.0659	B4GAT1,CYP1B1,LARGE1,SULT1A3,SULT1A4,SULT1C4
Post-translational protein phosphorylation	0.258	0.0654	APLP2,CHGB,HRC,LGALS1,MELTF,MEPE,VCAN
RHO GTPases activate PKNs	0.257	0.0714	PKN2,YWHAZ
TAK1-dependent IKK and NF-kappa-B activation	0.256	0.0682	IKBKB,NFKBIA,UBE2N
Collagen chain trimerization	0.256	0.0682	COL11A2,COL4A4,COL5A1
Presynaptic depolarization and calcium channel opening	0.256	0.0833	CACNB1
GP1b-IX-V activation signalling	0.256	0.0833	YWHAZ
HDR through MMEJ (alt-NHEJ)	0.256	0.0833	FEN1
Signaling by LTK	0.256	0.0833	GRB2
Hematopoiesis from Multipotent Stem Cells	0.256	0.0833	IL15
Ketogenesis	0.256	0.0833	HMGCS1
Glycogen Degradation III	0.256	0.0833	PYGB
Purine Nucleotides De Novo Biosynthesis II	0.256	0.0833	ATIC
E3 ubiquitin ligases ubiquitinate target proteins	0.255	0.0667	H2BC5,HLTF,UBE2N,UBE2V2
Assembly of collagen fibrils and other multimeric structures	0.245	0.0656	BMP1,COL11A2,COL4A4,COL5A1
Energy dependent regulation of mTOR by LKB1-AMPK	0.242	0.069	LAMTOR2,PRKAG1
SUMOylation of intracellular receptors	0.242	0.069	PIAS4,SUMO3
Interconversion of nucleotide di- and triphosphates	0.242	0.069	DCTPP1,NME1
TNFs bind their physiological receptors	0.242	0.069	FASLG,TNFRSF13B
Phosphatidylglycerol Biosynthesis II (Non-plastidic)	0.242	0.069	AGPAT1,GPD1
Erythrocytes take up carbon dioxide and release oxygen	0.234	0.0769	CYB5R1
Mitochondrial iron-sulfur cluster biogenesis	0.234	0.0769	FDX2
Trafficking and processing of endosomal TLR	0.234	0.0769	TLR9
Cytosolic iron-sulfur cluster assembly	0.234	0.0769	CIAPIN1
POU5F1 (OCT4), SOX2, NANOG activate genes related to proliferation	0.234	0.0769	DPPA4
Platelet Aggregation (Plug Formation)	0.234	0.0769	ADRA2B
Dissolution of Fibrin Clot	0.234	0.0769	SERPINF2
Advanced glycosylation endproduct receptor signaling	0.234	0.0769	MAPK3
Oleate Biosynthesis II (Animals)	0.234	0.0769	PTPRT
Cholesterol Biosynthesis I	0.234	0.0769	TM7SF2
Cholesterol Biosynthesis II (via 24,25-dihydrolanosterol)	0.234	0.0769	TM7SF2
Dolichyl-diphosphooligosaccharide Biosynthesis	0.234	0.0769	DPM2
Cholesterol Biosynthesis III (via Desmosterol)	0.234	0.0769	TM7SF2
Signaling by CSF3 (G-CSF)	0.228	0.0667	GAB2,GRB2
Acetylcholine binding and downstream events	0.214	0.0714	CHRNB2
Formation of axial mesoderm	0.214	0.0714	LEF1
Nucleotide biosynthesis	0.214	0.0714	ATIC
The CRY:PER:kinase complex represses transactivation by the BMAL:CLOCK (ARNTL:CLOCK) complex	0.214	0.0714	PER3
DNA Double-Strand Break Repair by Homologous Recombination	0.214	0.0714	ATM
Role of IL-17A in Psoriasis	0.214	0.0714	IL17RB
YAP1- and WWTR1 (TAZ)-stimulated gene expression	0.196	0.0667	HIPK2
Pentose phosphate pathway	0.196	0.0667	TALDO1
Phosphorylation and nuclear translocation of the CRY:PER:kinase complex	0.196	0.0667	PER3
CSDE1 Signaling Pathway	0	0.0179	CDK11A
Wound Healing Signaling Pathway	0	0.0602	COL11A2,COL4A4,COL5A1,FASLG,GRB2,IKBKB,IL15,MAP2K1,MAP2K5,MAPK3,NFKBIA,PDGFA,SOS2,TAC1,TGFB3
ID1 Signaling Pathway	0	0.0591	BCL2L1,CCND1,CHRNB2,EP300,ID1,IGF1R,MAPK3,PLXNB2,RAP1GAP,SMAD9,STMN3,TGFB3
IL-13 Signaling Pathway	0	0.0484	BCL2L1,IL17RB,MAPK3,PDGFA,PRKCD,TGFB3
Pathogen Induced Cytokine Storm Signaling Pathway	0	0.0471	COL11A2,COL4A4,COL5A1,CX3CL1,CXCL14,FASLG,HLA-DQA1,IFNAR2,IL15,MAPK3,NLRP1,NLRP2,P2RX7,PRF1,RYR3,TGFB3,TLR9,TNFRSF10B
Role of Chondrocytes in Rheumatoid Arthritis Signaling Pathway	0	0.0417	ASIC1,IL17RB,MAPK3,MMP24,PPP3CB,PRKAG1
Role of Osteoblasts in Rheumatoid Arthritis Signaling Pathway	0	0.0625	AXIN1,CTSD,CTSF,FASLG,IGF1R,IL15,LEF1,MAPK3,MMP24,SFRP2,SMAD9,SMO,TGFB3,WNT10B,WNT9A
Macrophage Alternative Activation Signaling Pathway	0	0.0466	ACLY,CREB1,GRB2,HLA-DQA1,MAPK3,NFKBIA,RPS6KA4,RPS6KC1,TGFB3
Leukocyte Extravasation Signaling	0	0.0567	ACTB,ACTG1,ARHGAP5,CLDN15,CTNNA3,CTNND1,MMP24,PRKCD,PRKCQ,RAP1GAP,RHOH
Chaperone Mediated Autophagy Signaling Pathway	0	0.0611	ATP6V0A1,ATP6V0B,ATP6V0D1,ATP6V0E2,ATP6V1A,ATP6V1B2,ATP6V1C1,ATP6V1D,ATP6V1E1,ATP6V1G2,CCND1,DNAJB1,EEF1A2,EP300,GPX4,HSP90AA1,HSPA1A,HSPA1B,IGF1R,IKBKB,IL17RB,MEF2D,METTL21C,MLLT11,MMP24,NCOR1,NFKBIA,PAX2,PPP3CB,PRKAG1,PSMA5,PSMA6,PSMB2,PSMB6,PSMB7,SNCA,STUB1,TPT1,UCHL1
IL-33 Signaling Pathway	0	0.0564	BCL2L1,CASP14,CASQ1,CREB1,IKBKB,MAP2K1,MAPK3,NFKBIA,PRKAG1,PRKAR1B,RPS6KC1
DHCR24 Signaling Pathway	0	0.0629	APOC1,NLGN1,PDGFA,PRKCD,PRKCQ,SERPINF1,SERPINF2,TM7SF2,TTR
ISGylation Signaling Pathway	0	0.0642	BECN1,CCND1,EP300,IFNAR2,RTN4,TLR9,UBE2N
NFKBIE Signaling Pathway	0	0.00667	FASLG,IKBKB,NFKBIA
LPS/IL-1 Mediated Inhibition of RXR Function	0	0.0537	ALDH3B1,APOC1,CES2,CHST13,GSTA4,GSTO1,GSTZ1,HMGCS1,MGST3,SLC27A4,SLC27A5,SULT1A3,SULT1A4,SULT1C4,SULT4A1,WSCD1
Signaling by NODAL	0	0.0435	MAPK3
Meiotic synapsis	0	0.0641	H2BC5,SMC3,SYCP2,TERF2IP,TINF2
Interleukin-7 signaling	0	0.0488	BRWD1,SOCS2
Formation of Fibrin Clot (Clotting Cascade)	0	0.0256	F10
Collagen degradation	0	0.0625	COL11A2,COL4A4,COL5A1,CTSD
Degradation of the extracellular matrix	0	0.0494	BMP1,CAPN1,CAPN15,CAST
Antimicrobial peptides	0	0.0204	ATOX1
Elastic fibre formation	0	0.0455	ITGB8,TGFB3
Eukaryotic Translation Elongation	0	0.0485	EEF1A2,MRPS12,MRPS16,MRPS18A,MRPS18C,MRPS25,MRPS28,MRPS9
Activation of Matrix Metalloproteinases	0	0.0303	MMP24
MTOR signalling	0	0.0357	LAMTOR2
Complement cascade	0	0.0216	COLEC11,FCN3,GZMM
Toll Like Receptor 3 (TLR3) Cascade	0	0.0606	IKBKB,UBE2N
SRP-dependent cotranslational protein targeting to membrane	0	0.0595	MRPS12,MRPS16,MRPS18A,MRPS18C,MRPS25,MRPS28,MRPS9,SEC11A,SEC61G,SPCS1,SRP19
Metabolism of steroid hormones	0	0.0526	FDX2,HSD11B2
Metabolism of water-soluble vitamins and cofactors	0	0.0488	FASN,GPHN,GSTO1,LRP2
Immunoregulatory interactions between a Lymphoid and a non-Lymphoid cell	0	0.0132	CD200,CD22,CLEC2B,HCST,LILRB1,MADCAM1,MICB,SIGLEC1
Signaling by BMP	0	0.0645	INHBA,SMAD9
Signaling by ALK	0	0.0645	EP300,HDAC3
Metabolism of Angiotensinogen to Angiotensins	0	0.0588	CTSD
Cell surface interactions at the vascular wall	0	0.0276	GRB2,PICK1,PPIA,SLC16A1,SLC7A8,TNFRSF10B
Generic Transcription Pathway	0	0.0466	HDAC3,MAML1,MAML2,MED30,NCOR1,ZFP37,ZKSCAN5,ZNF208,ZNF211,ZNF519,ZNF547,ZNF548,ZNF550,ZNF552,ZNF577,ZNF589,ZNF600,ZNF614,ZNF701,ZNF761
Gene Silencing by RNA	0	0.0576	H2BC5,HSP90AA1,MYBL1,NUP107,NUP160,POLR2E,TDRD6,TNRC6C
Phase I - Functionalization of compounds	0	0.0446	CES2,CYP1B1,CYP26B1,CYP46A1,FDX2
PRC2 methylates histones and DNA	0	0.0278	DNMT3A,H2BC5
Integrin cell surface interactions	0	0.0588	COL4A4,COL5A1,ITGA1,ITGB8,MADCAM1
DAP12 interactions	0	0.0465	GRB2,KLRC2
Binding and Uptake of Ligands by Scavenger Receptors	0	0.0252	COLEC11,HSP90AA1,HYOU1
Selenoamino acid metabolism	0	0.0529	MRPS12,MRPS16,MRPS18A,MRPS18C,MRPS25,MRPS28,MRPS9,RARS1,SARS1,SEPHS2
Oxidative Stress Induced Senescence	0	0.048	CDKN2C,H2BC5,MAP4K4,MAPK3,RNF2,TNRC6C
Senescence-Associated Secretory Phenotype (SASP)	0	0.0541	CCNA1,CCNA2,CDKN2C,H2BC5,MAPK3,UBE2S
Transcriptional regulation of pluripotent stem cells	0	0.0588	PBX1
Unfolded Protein Response (UPR)	0	0.0303	EIF2B3
Regulation of Insulin-like Growth Factor (IGF) transport and uptake by IGFBPs	0	0.0565	APLP2,CHGB,HRC,LGALS1,MELTF,MEPE,VCAN
Olfactory Signaling Pathway	0	0.027	GNB1,OR2AT4
Striated Muscle Contraction	0	0.0556	TCAP,TTN
Signal regulatory protein family interactions	0	0.0625	GRB2
Signal amplification	0	0.0606	GNB1,GNG3
G-protein beta:gamma signalling	0	0.0625	GNB1,GNG3
G alpha (s) signalling events	0	0.0552	ADCY1,CALCRL,CRHR1,GNB1,GNG3,GPR150,MC1R,PTH1R
Class C/3 (Metabotropic glutamate/pheromone receptors)	0	0.025	TAS1R3
SIRT1 negatively regulates rRNA expression	0	0.0238	H2BC5,SIRT1
ERCC6 (CSB) and EHMT2 (G9a) positively regulate rRNA expression	0	0.027	CHD3,H2BC5
NoRC negatively regulates rRNA expression	0	0.0288	GTF2H1,H2BC5,POLR2E
Cell junction organization	0	0.0652	ACTB,ACTG1,CADM3,CLDN15,CTNND1,PARD3
Interleukin-2 family signaling	0	0.0638	GAB2,GRB2,INPP5J
B-WICH complex positively regulates rRNA expression	0	0.0449	ACTB,EP300,H2BC5,POLR2E
Myogenesis	0	0.0345	MEF2D
DNA methylation	0	0.0317	DNMT3A,H2BC5
Mismatch Repair	0	0.0625	RPA3
Activated PKN1 stimulates transcription of AR regulated genes KLK2 and KLK3	0	0.0154	H2BC5
Surfactant metabolism	0	0.0312	SFTPC
Cargo concentration in the ER	0	0.0294	CNIH3
Fanconi Anemia Pathway	0	0.0526	FANCM,RPA3
Interleukin-4 and Interleukin-13 signaling	0	0.0541	ALOX5,BCL2L1,CCND1,FASLG,HSP90AA1,TWIST1
Keratinization	0	0.0509	CAPN1,CASP14,DSC1,DSP,KAZN,KLK14,KRTAP5-1,PKP4,PPL,TCHH,TGM1
RNA polymerase II transcribes snRNA genes	0	0.0482	CCNK,INTS1,POLR2E,SP1
Mitotic Prophase	0	0.0426	H2BC5,MAPK3,NUP107,NUP160,PPP2R1A,PPP2R1B
Eukaryotic Translation Initiation	0	0.0446	EIF2B3,EIF3K,MRPS12,MRPS16,MRPS18A,MRPS18C,MRPS25,MRPS28,MRPS9
Eukaryotic Translation Termination	0	0.0545	APEH,ETF1,MRPS12,MRPS16,MRPS18A,MRPS18C,MRPS25,MRPS28,MRPS9
RNA Polymerase I Transcription	0	0.045	CHD3,GTF2H1,H2BC5,MAPK3,POLR2E
RNA Polymerase III Transcription	0	0.0244	POLR2E
Processing of Capped Intronless Pre-mRNA	0	0.0345	SNRPE
Platelet Adhesion to exposed collagen	0	0.0625	ITGA1
Nucleosome assembly	0	0.0282	H2BC5,HJURP
Transcriptional regulation by the AP-2 (TFAP2) family of transcription factors	0	0.0556	EP300,NOP2
Protein methylation	0	0.0588	CALM1
Digestion	0	0.037	CEL
RUNX1 regulates megakaryocyte differentiation and platelet function	0	0.0632	EP300,H2BC5,KMT2C,PRKCQ,PRMT1,TNRC6C
Transcriptional Regulation by E2F6	0	0.0294	RNF2
Peroxisomal protein import	0	0.0312	ACOT8,HACL1
Interferon alpha/beta signaling	0	0.039	BST2,IFNAR2,OAS3
Meiotic recombination	0	0.0575	ATM,H2BC5,MSH4,PSMC3IP,RPA3
Nonsense-Mediated Decay (NMD)	0	0.0299	CASC3,ETF1,PPP2R1A,UPF2
Chaperone Mediated Autophagy	0	0.0455	HSP90AA1
Transcriptional regulation of granulopoiesis	0	0.0455	CREB1,EP300,H2BC5,LEF1
EGR2 and SOX10-mediated initiation of Schwann cell myelination	0	0.0345	MBP
Response of EIF2AK4 (GCN2) to amino acid deficiency	0	0.0149	ASNS,EIF2B3
Transcriptional Regulation by NPAS4	0	0.0571	MAPK3,TNRC6C
Signaling by CSF1 (M-CSF) in myeloid cells	0	0.0645	GAB2,GRB2
Aspirin ADME	0	0.0455	CES2,SLC16A1
Expression and translocation of olfactory receptors	0	0.0123	OR2AT4,OR4N2,OR6C75,OR7A5,REEP1
Germ layer formation at gastrulation	0	0.0588	LEF1
Amyloid fiber formation	0	0.0484	H2BC5,SNCA,SORL1,TSPAN15,TSPAN5,TTR
Coagulation System	0	0.0571	F10,SERPINF2
Formation of WDR5-containing histone-modifying complexes	0	0.0476	AKAP8L,KMT2C
Acute Phase Response Signaling	0	0.0576	GRB2,HMOX2,IKBKB,MAP2K1,MAPK3,NFKBIA,SERPINF1,SERPINF2,SOCS2,SOS2,TTR
LXR/RXR Activation	0	0.0615	APOC1,FASN,LPA,MYLIP,NCOR1,SERPINF1,SERPINF2,TTR
Hepatic Fibrosis / Hepatic Stellate Cell Activation	0	0.0521	COL11A2,COL4A4,COL5A1,FASLG,FGF1,IFNAR2,IGF1R,PDGFA,PDGFRB,TGFB3
FXR/RXR Activation	0	0.0615	FASLG,FASN,FBP1,GSTA4,GSTO1,GSTZ1,IL15,MGST3,NQO1,PRKAG1,SLC27A5,TGFB3
Folate Signaling Pathway	0	0.0526	ATIC,CCNA2,MAPK3
IL-27 Signaling Pathway	0	0.0224	BECN1,IFNAR2,TLR9
Cohesin Chromatin Regulation Pathway	0	0.0569	ATM,CDCA5,H2BC5,MED30,NIPBL,PCDHA12,PCDHAC2,PCDHGC5,PDS5A,POLR2E,POLR2J2/POLR2J3,PPP2R1A,PPP2R1B,PPP2R2B,PTPA,SMC3,TINF2
Sheddase Signaling Pathway	0	0.049	COL4A4,ELF1,ITGB8,KLK4,MAPK3,MICB,MMP24,PDGFA,PDGFRB,TGFB3
Inositol phosphate metabolism	0	0.0625	CALM1,INPP5J,ISYNA1
M-decay: degradation of maternal mRNAs by maternally stored factors	0	0.0652	CNOT4,CNOT6L,ZP2
Chromatin modifications during the maternal to zygotic transition (MZT)	0	0.0145	H2BC5
Replacement of protamines by nucleosomes in the male pronucleus	0	0.0238	H2BC5
Formation of the nephric duct	0	0.0556	PAX2
Transcriptional regulation of brown and beige adipocyte differentiation	0	0.0323	CHD3
Maturation of TCA enzymes and regulation of TCA cycle	0	0.05	SDHAF1
Irritable Bowel Syndrome Signaling Pathway	0	0.045	ARPC2,FASLG,IKBKB,IL15,IL17RB,MMP24,RHOD,RHOH,RNF31,TGFB3,TLR9,WNT10B,WNT9A
TRIM21 Intracellular Antibody Signaling Pathway	0	0.0264	IFNAR2,IKBKB,MAP1LC3A,PSMA5,PSMA6,PSMB2,PSMB6,PSMB7,PSMC4,PSMC5,PSMC6,PSMD2,PSMD4,PSMD8,UBE2N
Cerebral Malformation Signaling Pathway	0	0.0511	CCNA2,MAP2K5,MAPK3,PPP2R1A,PPP2R1B,PPP2R2B,PTPA
ID3 Signaling Pathway	0	0.00517	ID3,LGALS1,MAPK3,SMAD9,TGFB3
Epithelial Membrane Protein Signaling Pathway	0	0.0578	CREB1,IGF1R,ITGA1,ITGB8,MAP2K1,MAPK3,PDGFRB,SMAD9,TGFB3,TWIST1
Zn Homeostasis Signaling Pathway	0	0.0515	ADCY1,ADGRB2,ADGRL3,ADGRL4,ADRA2B,APEX1,AVPR1B,BMP1,CALCRL,CCKBR,CHRM1,CHRM4,CREB1,CRHR1,CX3CR1,GPR141,GPR150,GPR158,GPR4,GPR61,GPR63,GPR85,GPR88,GRIN3A,GYS2,HLA-DQA1,HTR1D,HTR1E,IKBKB,LPAR1,LTB4R,MAPK3,MC1R,MCHR1,MMP24,NMUR1,PDE5A,PPP3CB,PRKAG1,PRKAR1B,PRKCD,PRKCQ,PTGFR,PTH1R,RRH,SIRT1,SLC12A5,SLC30A3,SLC30A4,SLC39A10,SMAD9,SMO,SSTR3,TACR3,TAS1R3,TGFB3
GAIT Translation Signaling Pathway	0	0.0549	APOC1,EIF2B3,EIF3K,EIF4G3,GAPDH,LPA,MRPS12,MRPS16,MRPS18A,MRPS18C,MRPS25,MRPS28,MRPS9,RARS1,RPS6KC1
Co-stimulation by CD28	0	0.0612	GRB2,PPP2R1A,PPP2R1B
Co-inhibition by PD-1	0	0.0333	HLA-DQA1
Formation of the dystrophin-glycoprotein complex (DGC)	0	0.0556	ACTB,ACTG1
SLAMF Signaling Pathway	0	0.0113	AP2A1,AP2A2,AP2B1,AP2M1,AP2S1,ARHGEF7,BECN1,FASLG,GRB2,IL15,MAPK3
Thioredoxin Signaling Pathway	0	0.0541	APEX1,PRDX2,PRKAG1,TXNDC8
PXR/RXR Activation	0	0.0448	CES2,PRKAG1,PRKAR1B
Activation of IRF by Cytosolic Pattern Recognition Receptors	0	0.0455	IKBKB,NFKBIA,PIN1
Caveolar-mediated Endocytosis Signaling	0	0.0633	ACTB,ACTG1,COPG1,ITGA1,ITGB8
Role of RIG1-like Receptors in Antiviral Innate Immunity	0	0.0638	EP300,IKBKB,NFKBIA
Role of Pattern Recognition Receptors in Recognition of Bacteria and Viruses	0	0.0584	CREB1,FASLG,IL15,MAPK3,OAS3,PRKCD,PRKCQ,TGFB3,TLR9
TREM1 Signaling	0	0.0633	GRB2,MAPK3,NLRP1,NLRP2,TLR9
MIF Regulation of Innate Immunity	0	0.0435	MAPK3,NFKBIA
Role of NFAT in Regulation of the Immune Response	0	0.0172	CALM1,CALM2,CALM3,GNAT2,GNB1,GNG3,GRB2,HLA-DQA1,IKBKB,MAP2K1,MAPK3,MEF2D,NFKBIA,PPP3CB,PRKCQ,RCAN2,RCAN3,SOS2
FcγRIIB Signaling in B Lymphocytes	0	0.00375	CACNB1,GRB2
NF-κB Activation by Viruses	0	0.0641	IKBKB,MAPK3,NFKBIA,PRKCD,PRKCQ
CCR5 Signaling in Macrophages	0	0.0199	CACNB1,CALM1,CALM2,CALM3,FASLG,GNAT2,GNB1,GNG3,PRKCD,PRKCQ
IL-22 Signaling	0	0.0417	MAPK3
Calcium-induced T Lymphocyte Apoptosis	0	0.0193	CALM1,CALM2,CALM3,EP300,HLA-DQA1,MEF2D,PPP3CB,PRKCD,PRKCQ
Cytotoxic T Lymphocyte-mediated Apoptosis of Target Cells	0	0.00932	CYC1,DFFA,FASLG,PRF1
IL-17 Signaling	0	0.0317	FASLG,HSP90AA1,IL15,IL17RB,MAPK3,TGFB3
Airway Pathology in Chronic Obstructive Pulmonary Disease	0	0.0526	FASLG,FGF1,FGF17,IL15,PRF1,TGFB3
CTLA4 Signaling in Cytotoxic T Lymphocytes	0	0.0343	AP1B1,AP2A1,AP2A2,AP2B1,AP2M1,AP2S1,BCL2L1,CLTA,CLTB,CLTC,GRB2,HLA-DQA1,MALT1,MAPK3,PLD3,PPP2R1A,PPP2R1B,PPP2R2B,PRKCQ,PTPA,TGFB3
Airway Inflammation in Asthma	0	0.0303	TGFB3
T Helper Cell Differentiation	0	0.00211	HLA-DQA1
IL-9 Signaling	0	0.0286	SOCS2
CD28 Signaling in T Helper Cells	0	0.0249	ARPC2,ARPC4,CALM1,CALM2,CALM3,GRB2,HLA-DQA1,IKBKB,MALT1,MAP2K1,NFKBIA,PPP3CB,PRKCQ
IL-15 Signaling	0	0.00759	BCL2L1,IL15,MAP2K1,MAPK3
Role of Cytokines in Mediating Communication between Immune Cells	0	0.0364	IL15,IL32
Dendritic Cell Maturation	0	0.0164	COL11A2,CREB1,HLA-DQA1,IKBKB,IL15,IL32,MAPK3,NFKBIA,PLCL2,TLR9
Angiopoietin Signaling	0	0.0519	GRB2,IKBKB,NFKBIA,PAK6
Endothelin-1 Signaling	0	0.0619	ADCY1,CASP14,CASQ1,GAB1,GNAT2,GRB2,GUCY2D,MAPK3,PLCL2,PLD3,PRKCD,PRKCQ
Cardiomyocyte Differentiation via BMP Receptors	0	0.0385	SMAD9
ICOS-ICOSL Signaling in T Helper Cells	0	0.0195	CALM1,CALM2,CALM3,GAB2,GRB2,HLA-DQA1,IKBKB,NFKBIA,PPP3CB,PRKCQ
Lipid Antigen Presentation by CD1	0	0.0145	AP2A1,AP2A2,AP2B1,AP2M1,AP2S1,PSAP
HMGB1 Signaling	0	0.0563	FASLG,IL15,MAP2K1,MAP2K5,MAPK3,RHOD,RHOH,SP1,TGFB3
Melanoma Signaling	0	0.06	CCND1,MAP2K1,MAPK3
Type I Diabetes Mellitus Signaling	0	0.0195	CYC1,FASLG,GAD1,GAD2,HLA-DQA1,IKBKB,NFKBIA,PRF1,PTPRN,SOCS2
Primary Immunodeficiency Signaling	0	0.0159	TNFRSF13B
Allograft Rejection Signaling	0	0.00606	FASLG,HLA-DQA1,PRF1
Autoimmune Thyroid Disease Signaling	0	0.00645	FASLG,HLA-DQA1,PRF1
Thyroid Cancer Signaling	0	0.0513	CCND1,LEF1,MAP2K1,MAPK3
Bladder Cancer Signaling	0	0.0588	CCND1,FGF1,FGF17,HDAC3,MAP2K1,MAPK3,MMP24
Graft-versus-Host Disease Signaling	0	0.00667	FASLG,HLA-DQA1,PRF1
Non-Small Cell Lung Cancer Signaling	0	0.0625	CCND1,GRB2,HDAC3,MAP2K1,MAPK3,SOS2
Gα12/13 Signaling	0	0.0597	CDH22,CDH26,IKBKB,LPAR1,MAP2K1,MAPK3,MEF2D,NFKBIA
p70S6K Signaling	0	0.0207	GRB2,MAP2K1,MAPK3,PLCL2,PPP2R1A,PPP2R1B,PPP2R2B,PRKCD,PRKCQ,PTPA,SOS2,YWHAZ
Pancreatic Adenocarcinoma Signaling	0	0.064	BCL2L1,CCND1,GRB2,HDAC3,MAP2K1,MAPK3,PLD3,TGFB3
G Protein Signaling Mediated by Tubby	0	0.0128	GNAT2,GNB1,GNG3,GRB2,MCHR1,SSTR3
Communication between Innate and Adaptive Immune Cells	0	0.00318	IL15,TLR9,TNFRSF13B
Systemic Lupus Erythematosus Signaling	0	0.0122	CAMK4,CD22,GRB2,LSM4,MAPK3,PRPF38B,PRPF6,SNRNP25,SNRNP48,SNRPE,SNU13,SOS2,TLR9
CDC42 Signaling	0	0.0189	ARPC2,ARPC4,CFL1,CLIP1,DIAPH3,EXOC3,HLA-DQA1,ITGA1,ITGB8,LIMK1,PARD3
FAK Signaling	0	0.055	ADGRB2,ADGRL3,ADGRL4,ADRA2B,ARHGEF7,ARPC2,ARPC4,AVPR1B,CALCRL,CAPN1,CCKBR,CCND1,CHRM1,CHRM4,CRHR1,CX3CR1,DOCK1,EFNB3,ELF1,GIT1,GPR141,GPR150,GPR158,GPR4,GPR61,GPR63,GPR85,GPR88,GRB2,HTR1D,HTR1E,IGF1R,IL17RB,ITGA1,ITGB8,LEF1,LPAR1,LTB4R,MAP2K1,MAP2K5,MAPK3,MC1R,MCHR1,NMUR1,PAK6,PDGFRB,PTGFR,PTH1R,RRH,SMO,SOCS2,SOS2,SP1,SSTR3,TACR3,TAS1R3,TGFB3
EIF2 Signaling	0	0.0625	ACTB,CCND1,CDK11A,EIF2B3,EIF3K,EIF4G3,GRB2,IGF1R,MAP2K1,MAPK3,MRPS12,MRPS16,MRPS18A,MRPS18C,MRPS25,MRPS28,MRPS9,SOS2
Retinoic acid Mediated Apoptosis Signaling	0	0.0328	PARP14,TNFRSF10B
Hereditary Breast Cancer Signaling	0	0.0435	ATM,CCND1,EP300,FANCM,POLR2E,POLR2J2/POLR2J3
Phospholipase C Signaling	0	0.0213	ADCY1,ARHGEF7,CALM1,CALM2,CALM3,CAMK4,CREB1,EP300,GNB1,GNG3,GRB2,HDAC3,ITGA1,ITGB8,MAP2K1,MAPK3,MEF2D,PLD3,PPP3CB,PRKCD,PRKCQ,RHOD,RHOH,SOS2
Altered T Cell and B Cell Signaling in Rheumatoid Arthritis	0	0.0053	FASLG,HLA-DQA1,IL15,TLR9,TNFRSF13B
Atherosclerosis Signaling	0	0.0368	ALOX5,APOC1,COL11A2,LPA,PDGFA
Glioma Invasiveness Signaling	0	0.0423	MAPK3,RHOD,RHOH
B Cell Development	0	0.00204	HLA-DQA1
Regulation of IL-2 Expression in Activated and Anergic T Lymphocytes	0	0.0278	CALM1,CALM2,CALM3,GRB2,IKBKB,MALT1,MAP2K1,MAPK3,NFKBIA,PPP3CB,PRKCQ,SOS2,TGFB3
Role of WNT/GSK-3β Signaling in the Pathogenesis of Influenza	0	0.0641	AXIN1,LEF1,SMO,WNT10B,WNT9A
NUR77 Signaling in T Lymphocytes	0	0.025	CALM1,CALM2,CALM3,EP300,FASLG,HLA-DQA1,MAP2K1,MAP2K5,MAPK3,MEF2D,PPP3CB,PRKCD,PRKCQ
PKCθ Signaling in T Lymphocytes	0	0.0196	CACNB1,GRB2,HLA-DQA1,IKBKB,MALT1,MAP3K12,MAPK3,NFKBIA,PPP3CB,PRKCQ,SOS2
Role of Lipids/Lipid Rafts in the Pathogenesis of Influenza	0	0.0417	FDPS
Role of MAPK Signaling in the Pathogenesis of Influenza	0	0.0238	MAP2K1,MAPK3
Role of PI3K/AKT Signaling in the Pathogenesis of Influenza	0	0.0448	MAP2K1,MAPK3,NFKBIA
Role of Hypercytokinemia/hyperchemokinemia in the Pathogenesis of Influenza	0	0.0326	IFNAR2,OAS3,TLR9
Antiproliferative Role of TOB in T Cell Signaling	0	0.0117	CCNA1,CCNA2,SKP1,SKP2,TGFB3
MSP-RON Signaling Pathway	0	0.0645	ACTB,ACTG1,KLK14,KLK4
OX40 Signaling Pathway	0	0.00621	BCL2L1,HLA-DQA1,NFKBIA
PI3K Signaling in B Lymphocytes	0	0.0186	CALM1,CALM2,CALM3,CREB1,IKBKB,MALT1,MAP2K1,MAPK3,NFKBIA,PLCL2,PPP3CB
Extrinsic Prothrombin Activation Pathway	0	0.0625	F10
MIF-mediated Glucocorticoid Regulation	0	0.0526	MAPK3,NFKBIA
Mismatch Repair in Eukaryotes	0	0.0526	FEN1
Spliceosomal Cycle	0	0.0566	CASC3,SF3B5,U2AF1L4
IL-17A Signaling in Fibroblasts	0	0.0625	IKBKB,IL17RB,MAPK3,NFKBIA,SERPINH1
Role of JAK1, JAK2 and TYK2 in Interferon Signaling	0	0.037	IFNAR2
Role of JAK2 in Hormone-like Cytokine Signaling	0	0.0615	BCL2L1,CCND1,HLTF,SOCS2
Role of JAK family kinases in IL-6-type Cytokine Signaling	0	0.0617	BCL2L1,CCND1,HSP90AA1,MAPK3,TGFB3
Role of JAK1 and JAK3 in γc Cytokine Signaling	0	0.0435	GRB2,IL15,MAPK3
GADD45 Signaling	0	0.05	ATM,CCND1,TGFB3
Bupropion Degradation	0	0.04	CYP1B1
Retinoate Biosynthesis I	0	0.0408	AKR1C3,RDH16
Nicotine Degradation III	0	0.0405	B4GAT1,CYP1B1,LARGE1
Androgen Biosynthesis	0	0.0435	AKR1C3
Superpathway of Citrulline Metabolism	0	0.0625	ASL
tRNA Splicing	0	0.0444	APEX1,PDE5A
The Visual Cycle	0	0.0385	AKR1C3
Phospholipases	0	0.0294	PLCL2,PLD3
1D-myo-inositol Hexakisphosphate Biosynthesis II (Mammalian)	0	0.0588	INPP5J
Nicotine Degradation II	0	0.0353	B4GAT1,CYP1B1,LARGE1
Superpathway of D-myo-inositol (1,4,5)-trisphosphate Metabolism	0	0.0455	INPP5J
D-myo-inositol (1,3,4)-trisphosphate Biosynthesis	0	0.0588	INPP5J
D-myo-inositol (1,4,5)-trisphosphate Degradation	0	0.0625	INPP5J
Triacylglycerol Biosynthesis	0	0.0328	AGPAT1,SIRT1
Histamine Degradation	0	0.0435	ALDH3B1
Putrescine Degradation III	0	0.0417	ALDH3B1
Oxidative Ethanol Degradation III	0	0.0154	ALDH3B1
Antioxidant Action of Vitamin C	0	0.0513	GSTO1,IKBKB,MAPK3,NFKBIA,PLCL2,PLD3
Inhibition of Matrix Metalloproteases	0	0.0263	MMP24
Agranulocyte Adhesion and Diapedesis	0	0.0311	ACTB,ACTG1,CLDN15,CX3CL1,CXCL14,MADCAM1,MMP24
Granulocyte Adhesion and Diapedesis	0	0.0195	CLDN15,CX3CL1,CXCL14,MMP24
TEC Kinase Signaling	0	0.0242	ACTB,ACTG1,FASLG,GNAT2,GNB1,GNG3,ITGA1,ITGB8,PAK6,PRKCD,PRKCQ,RHOD,RHOH,TNFRSF10B
Adipogenesis pathway	0	0.0652	BSCL2,FGF1,GTF2H1,HDAC3,RPS6KC1,SIRT1,SMAD9,SMO,WNT10B
PCP (Planar Cell Polarity) Pathway	0	0.05	SMO,WNT10B,WNT9A
Unfolded protein response	0	0.0652	DNAJB1,DNAJC19,DNAJC5,EDEM1,HSPA1A,HSPA1B
WNT/Ca2+ Signaling Pathway	0	0.0606	AXIN1,CREB1,PLCL2,SMO
SAPK/JNK Signaling	0	0.0199	GAB1,GNB1,GNG3,GRB2,MAP3K12,MAP3K20,MAP4K1,MAP4K4,MAPK8IP2,SOS2
Interferon Signaling	0	0.027	IFNAR2
IL-2 Signaling	0	0.0635	GRB2,MAP2K1,MAPK3,SOS2
IL-4 Signaling	0	0.0208	BCL2L1,COL11A2,COL4A4,COL5A1,CREB1,GAB1,GRB2,HLA-DQA1,MAPK3,SOS2,TGFB3,TRPC1
Antigen Presentation Pathway	0	0.0465	HLA-DQA1,PSMB6
B Cell Receptor Signaling	0	0.0313	BCL2L1,CALM1,CALM2,CALM3,CD22,CFL1,CREB1,GAB1,GAB2,GRB2,IKBKB,INPP5J,MALT1,MAP2K1,MAP3K12,MAPK3,NFKBIA,PPP3CB,PRKCQ,SOS2
NF-κB Signaling	0	0.0175	EP300,IGF1R,IKBKB,MALT1,MAP4K4,NFKBIA,PDGFRB,PRKCQ,TLR9,UBE2N
T Cell Receptor Signaling	0	0.0225	CALM1,CALM2,CALM3,GRB2,HLA-DQA1,IKBKB,LEF1,MALT1,MAP2K1,MAPK3,NFKBIA,PPP3CB,PRKCQ,SOS2
GPCR-Mediated Integration of Enteroendocrine Signaling Exemplified by an L Cell	0	0.0526	ADCY1,PLCL2,PRKAG1,PRKAR1B
Macropinocytosis Signaling	0	0.0526	ITGB8,PDGFA,PRKCD,PRKCQ
PD-1, PD-L1 cancer immunotherapy pathway	0	0.0526	BCL2L1,HLA-DQA1,LATS2,PRKCQ,SKP2,TGFB3
Cancer Drug Resistance by Drug Efflux	0	0.0517	MAP2K1,MAPK3,YBX1
Th1 and Th2 Activation Pathway	0	0.0341	GRB2,HLA-DQA1,IL17RB,JAG1,PRKCQ,RUNX3
Th1 Pathway	0	0.032	GRB2,HLA-DQA1,PRKCQ,RUNX3
Th2 Pathway	0	0.0426	GRB2,HLA-DQA1,IL17RB,JAG1,PRKCQ,RUNX3
IL-7 Signaling Pathway	0	0.0506	CCND1,GRB2,MAPK3,SOS2
Neuroinflammation Signaling Pathway	0	0.0606	CD200,CREB1,CX3CL1,CX3CR1,FASLG,GABRA6,GABRD,GAD1,GAD2,GRIN3A,HLA-DQA1,IKBKB,MAPK3,NAIP,P2RX7,PPP3CB,SNCA,TGFB3,TICAM2,TLR9
Th17 Activation Pathway	0	0.00204	HSP90AA1
SPINK1 Pancreatic Cancer Pathway	0	0.0308	KLK14,KLK4
SPINK1 General Cancer Pathway	0	0.0299	MAP2K1,MAPK3
Apelin Pancreas Signaling Pathway	0	0.0435	PRKAG1,PRKAR1B
Apelin Liver Signaling Pathway	0	0.05	PDGFRB
Apelin Cardiomyocyte Signaling Pathway	0	0.06	MAPK3,PLCL2,PRKCD,PRKCQ,SLC8A2,SLC8A3
T Cell Exhaustion Signaling Pathway	0	0.0141	HLA-DQA1,IFNAR2,MAPK3,PPP2R1A,PPP2R1B,PPP2R2B,PRKCQ,PTPA
IL-23 Signaling Pathway	0	0.0217	NFKBIA
Systemic Lupus Erythematosus in T Cell Signaling Pathway	0	0.031	CAMK4,CASP14,CASQ1,CREB1,ELF1,FASLG,GRB2,HLA-DQA1,MAP2K1,MAP2K5,MAPK3,PPP2R1A,PPP2R1B,PPP2R2B,PPP3CB,PTPA,RHOD,RHOH,SOS2,SP1
Systemic Lupus Erythematosus in B Cell Signaling Pathway	0	0.0316	BCL2L1,CALM1,CALM2,CALM3,CCND1,CD22,FASLG,GAB1,GRB2,IFNAR2,IL15,INPP5J,MALT1,MAP2K1,MAP4K4,MAPK3,PPP3CB,PRKCD,PRKCQ,RASGRP2,SOS2,TGFB3,TLR9
HOTAIR Regulatory Pathway	0	0.0545	EP300,KMT2C,LEF1,MMP24,NFKBIA,STK38,TWIST1,WNT10B,WNT9A
Kinetochore Metaphase Signaling Pathway	0	0.0481	CENPE,KAT5,PPP1R7,SMC3,SPDL1
Coronavirus Replication Pathway	0	0.0573	COPG1,DDX1,MRPS12,MRPS16,MRPS18A,MRPS18C,MRPS25,MRPS28,MRPS9,TUBA4A,TUBB3
Tumor Microenvironment Pathway	0	0.0556	CCND1,FASLG,FGF1,FGF17,MAP2K1,MAPK3,MMP24,PDGFA,SLC16A1,TGFB3
Role of MAPK Signaling in Inhibiting the Pathogenesis of Influenza	0	0.038	MAP2K1,MAPK3,NFKBIA
